# Supplementary material for: SRARP and HSPB7 are epigenetically regulated gene pairs that function as tumor suppressors and predict clinical outcome in malignancies
Source: Mol Oncol. 2018 Apr 16;12(5):724–55. doi: 10.1002/1878-0261.12195 (PMC5928383; doi:10.1002/1878-0261.12195)
Supplement: Supplementary file 5 — Table S2. List of genes that have highly correlated copy numbers with SRARP at a correlation coefficient cutoff of > 0.95 across 37 datasets in malignancies. [file MOL2-12-724-s005.xlsx]

## Sheet: Sheet1
Table S2. A list of genes that have highly correlated copy numbers with SRARP at a correlation coefficient cutoff of > 0.95 across 37 cancer datasets using ONCOMINE database. The overlapping genes in each cancer type and their chromosomal locations (Chr-Loc) are highlighted. Endo: Endometrium; Leuk:Leukemia; Lym: Lymphoma; Meso: Mesothelioma; Multi: Multi-Cancer.
dataset/genes	Beroukhim-Brain	Kotliarov-Brain	George-Brain	TCGA-Brain	Chen-Brain	Brain-overlap	Chr-Loc	TCGA-Breast	Nikolsky-Breast	Curtis-Breast	Breast-overlap	Chr-Loc	Reid-Colon	Firesten-Colon	Kurashina-Colon	TCGA-Colon	Colon-Overlap	Chr-Loc	Salvesen-Endo	TCGA-Endo	Endo-Overlap	Chr-Loc	Yoshida-Leuk	Maser-Leuk	Kuhn-Leuk	TCGA-Leuk	Leuk-Overlap	Chr-Loc	Chiang-Liver	Guichard2-Liver	Guichard-Liver	TCGA-Liver	Liver-Overlap	Chr-Loc	Bass-Lung	Ramos-Lung	Lung-Overlap	Chr-Loc	Rinaldi-Lym	Braggio-Lym	Lym-Overlap	Chr-Loc	Brachmann-Meso	Jaiswal-Multi	Neale-Multi	Beroukhim-Multi	Multi-Overlap	Chr-Loc	Etemadmoghadam-Ovarian
	HSPB7	HSPB7	HSPB7	HSPB7	ZBTB17	HSPB7	1p36.13	CLCNKA	HSPB7	CLCNKA	HSPB7	1p36.13	HSPB7	HSPB7	HSPB7	ZBTB17	HSPB7	1p36.13	HSPB7	HSPB7	HSPB7	1p36.13	HSPB7	HSPB7	HSPB7	HSPB7	HSPB7	1p36.13	HSPB7	HSPB7	HSPB7	HSPB7	HSPB7	1p36.13	HSPB7	HSPB7	HSPB7	1p36.13	HSPB7	HSPB7	HSPB7	1p36.13	HSPB7	HSPB7	HSPB7	HSPB7	HSPB7	1p36.13	HSPB7
	CLCNKA	CLCNKA	CLCNKA	SPEN	HSPB7	ZBTB17	1p36.13	HSPB7	CLCNKA	HSPB7	CLCNKA	1p36.13	CLCNKA	CLCNKA	CLCNKA	SPEN	ZBTB17	1p36.13	CLCNKA	CLCNKA	CLCNKA	1p36.13	CLCNKA	CLCNKA	CLCNKA	EPHA2	EPHA2	1p36.13	CLCNKA	CLCNKA	CLCNKA	ZBTB17	ZBTB17	1p36.13	CLCNKA	CLCNKA	CLCNKA	1p36.13	CLCNKA	CLCNKA	CLCNKA	1p36.13	CLCNKA	CLCNKA	CLCNKA	CLCNKA	CLCNKA	1p36.13	CLCNKA
	CLCNKB	CLCNKB	CLCNKB	UQCRHL	CLCNKA	CLCNKA	1p36.13	ZBTB17	ZBTB17	EPHA2	EPHA2	1p36.13	CLCNKB	CLCNKB	CLCNKB	SPATA21	SPATA21	1p36.13	CLCNKB	ZBTB17	ZBTB17	1p36.13	CLCNKB	CLCNKB	CLCNKB				CLCNKB	CLCNKB	ACTL8	FAM131C	FAM131C	1p36.13	CLCNKB	CLCNKB	CLCNKB	1p36.13	CLCNKB	ZBTB17	ZBTB17	1p36.13	CLCNKB	CLCNKB	CLCNKB	CLCNKB	CLCNKB	1p36.13	CLCNKB
	FAM131C	FAM131C	FAM131C	CLCNKB	CLCNKB	CLCNKB	1p36.13	SPEN	CLCNKB	FAM131C			FAM131C	FAM131C	FAM131C	NECAP2	NECAP2	1p36.13	FAM131C	ARHGEF19	ARHGEF19	1p36.13	FAM131C	FAM131C	FAM131C				FAM131C	FAM131C	ARHGEF10L	CELA2B	CELA2B	1p36.21	FAM131C	FAM131C	FAM131C	1p36.13	FAM131C	CLCNKB	CLCNKB	1p36.13	FAM131C	FAM131C	FAM131C	FAM131C	FAM131C	1p36.13	FAM131C
	EPHA2	EPHA2	EPHA2	FAM131C	FAM131C	FAM131C	1p36.13	EPHA2	FAM131C	CLCNKB			EPHA2	EPHA2	EPHA2	C1orf144	C1orf144	1p36.13	EPHA2	EPHA2	EPHA2	1p36.13	EPHA2	EPHA2	ZBTB17				EPHA2	EPHA2	RCC2	CASP9	CASP9	1p36.21	EPHA2	EPHA2	EPHA2	1p36.13	EPHA2	FAM131C	FAM131C	1p36.13	EPHA2	EPHA2	EPHA2	EPHA2	EPHA2	1p36.13	EPHA2
	ARHGEF19	ARHGEF19	ARHGEF19	ZBTB17	EPHA2	SPEN	1p36.21-p36.13	CELA2A	EPHA2	ARHGEF19			ARHGEF19	ARHGEF19	ARHGEF19	FBXO42	FBXO42	1p36.13	ARHGEF19	FAM131C	FAM131C	1p36.13	ARHGEF19	ARHGEF19	SPEN				ZBTB17	ARHGEF19	SDHB	DNAJC16	DNAJC16	1p36.21	ARHGEF19	ARHGEF19	ARHGEF19	1p36.13	ARHGEF19				ARHGEF19	ARHGEF19	ARHGEF19	ARHGEF19	ARHGEF19	1p36.13	ARHGEF19
	C1orf89	C1orf89	C1orf89	CLCNKA	ARHGEF19	UQCRHL	1p36.21	TMEM51	ARHGEF19				C1orf89	C1orf89	C1orf89	HSPB7	FBLIM1	1p36.21	C1orf89	CLCNKB	CLCNKB	1p36.13	C1orf89	C1orf89	EPHA2				SPEN	C1orf89	ATP13A2	AGMAT	TMEM51	1p36.21	C1orf89	C1orf89	C1orf89	1p36.13	C1orf89				C1orf89	C1orf89	C1orf89	ZBTB17	ZBTB17	1p36.13	C1orf89
	FBXO42	FBXO42	FBXO42		C1orf89			FHAD1	CROCC				FBXO42	FBXO42	ZBTB17	PDPN	TMEM82	1p36.21	FBXO42				ZBTB17	FBXO42	ARHGEF19				UQCRHL	FBXO42	PADI4	TMEM51	EFHD2	1p36.21	ZBTB17	ZBTB17	ZBTB17	1p36.13	FBXO42				KAZ	FBXO42	FBXO42	NECAP2	NECAP2	1p36.13	ZBTB17
	C1orf144	C1orf144	C1orf144		FBXO42			EFHD2	MFAP2				ZBTB17	C1orf144	SPEN	KAZ	SLC25A34	1p36.21	C1orf144				SPEN	C1orf144	C1orf89				FBLIM1	C1orf144	PADI6	EFHD2	CTRC	1p36.21	SPEN	SPEN	SPEN	1p36.21-p36.13	ZBTB17				TMEM51	C1orf144	C1orf144	SPATA21	SPATA21	1p36.13	SPEN
	SPATA21	SPATA21	SPATA21		SDHB			CTRC	ATP13A2				DDI2	SPATA21	UQCRHL	PRDM2	PLEKHM2	1p36.21	SPATA21				UQCRHL	SPATA21	FBXO42				TMEM82	SPATA21	PADI3	CTRC	FHAD1	1p36.21	UQCRHL	UQCRHL	UQCRHL	1p36.21	SPEN				FHAD1	SPATA21	SPATA21	C1orf144	C1orf144	1p36.13	UQCRHL
	NECAP2	NECAP2	NECAP2		ATP13A2			CELA2B					RSC1A1	NECAP2	FBLIM1	CTRC			NECAP2				FBLIM1	NECAP2	C1orf144				SLC25A34	NECAP2	PADI2	FHAD1	CELA2A	1p36.21	FBLIM1	FBLIM1	FBLIM1	1p36.21	UQCRHL				EFHD2	NECAP2	NECAP2	FBXO42	FBXO42	1p36.13	FBLIM1
	ZBTB17	NBPF1	NBPF1		MFAP2			FBLIM1					PLEKHM2	NBPF1	TMEM82	EFHD2			NBPF1				TMEM82	ZBTB17	SPATA21				PLEKHM2	NBPF1	PADI1	CELA2A	SLC25A34	1p36.21	TMEM82	TMEM82	TMEM82	1p36.21	FBLIM1				CTRC	ZBTB17	NBPF1	PLEKHM2	PLEKHM2	1p36.21	TMEM82
	TMEMS1	CROCC	CROCC		CROCC			SLC25A34					SLC25A34	CROCC	SLC25A34	FHAD1			CROCC				SLC25A34	SPEN	UQCRHL				RSC1A1	CROCC	MFAP2	SLC25A34	TMEM82	1p36.21	SLC25A34	SLC25A34	SLC25A34	1p36.21	TMEM82				CELA2A	SPEN	CROCC	SLC25A34	SLC25A34	1p36.21	SLC25A34
	PLEKHM2	MFAP2	MFAP2		NBPF1			TMEM82					TMEM82	MFAP2	PLEKHM2	TMEM51			MFAP2				PLEKHM2	UQCRHL	FBLIM1				DDI2	MFAP2	C1orf89	TMEM82	FBLIM1	1p36.21	PLEKHM2	PLEKHM2	PLEKHM2	1p36.21	SLC25A34				CELA2B	UQCRHL	MFAP2	TMEM82	TMEM82	1p36.21	PLEKHM2
	SLC25A34	ATP13A2	ATP13A2		NECAP2			CASP9					FBLIM1	ATP13A2	RSC1A1	CELA2B			ATP13A2				RSC1A1	FBLIM1	SLC25A34				C1orf89	ATP13A2	SPATA21	FBLIM1	UQCRHL	1p36.21	RSC1A1	RSC1A1	RSC1A1	1p36.21	PLEKHM2				CASP9	FBLIM1	ATP13A2	FBLIM1	FBLIM1	1p36.21	RSC1A1
	TMEM82	SDHB	SDHB		SPATA21			DNAJC16					UQCRHL	SDHB	DDI2	CELA2A			SDHB				DDI2	TMEM82	TMEM82				FBXO42	SDHB	NECAP2	UQCRHL	SPEN	1p36.21-p36.13	SPSB1	DNAJC16			C1orf144				DNAJC16	TMEM82	SDHB	UQCRHL	UQCRHL	1p36.21	DDI2
	FBLIM1	PADI2	PADI2		C1orf144			DDI2					AGMAT	ZBTB17	AGMAT	CASP9			ZBTB17				AGMAT	SLC25A34	WDR8				C1orf144	PADI2	CLCNKB	SPEN	DDI2	1p36.21	FBXO42	CASP9			SPATA21				AGMAT	SLC25A34	PADI2	SPEN	SPEN	1p36.21-p36.13	AGMAT
	UQCRHL	ZBTB17	PADI1		PADI1			RSC1A1					EFHD2	SPEN	DNAJC16	AGMAT			SPEN				C1orf144	PLEKHM2	TP73				SPATA21	PADI1	FAM131C	DDI2	RSC1A1	1p36.21	ENO1	TMEM51			NECAP2				DDI2	PLEKHM2	PADI1	DDI2	DDI2	1p36.21	DNAJC16
	SPEN	PADI1	PADI3		PADI2			AGMAT					CTRC	UQCRHL	CASP9	DNAJC16			PLEKHM2				SPATA21	RSC1A1	KIAA0495				NECAP2	PADI3	EPHA2	RSC1A1			CA6	FHAD1			NBPF1				RSC1A1	NBPF1	ZBTB17	RSC1A1	RSC1A1	1p36.21	CASP9
	FHAD1	SPEN	PADI4		PADI4			PLEKHM2					CELA2A	IGSF21	CELA2B	RSC1A1			SLC25A34				NECAP2	DDI2	ARHGEF16				FHAD1	PADI4	ZBTB17				SLC2A7	EFHD2			CROCC				PLEKHM2	KAZ	SPEN	TMEM51	TMEM51	1p36.21	CELA2B
	EFHD2	ACTL8	ZBTB17		SPEN								CELA2B	KLHDC7A	CELA2A	DDI2			TMEM82				NBPF1	AGMAT	MEGF6				EFHD2	PADI6	SPEN				SLC2A5	CTRC			MFAP2				SLC25A34	TMEM51	UQCRHL	EFHD2	EFHD2	1p36.21	CELA2A
	CTRC	ARHGEF10L	SPEN		UQCRHL								CASP9	PADI2	CTRC	FBLIM1			FBLIM1				CROCC	DNAJC16	TNFRSF14				CTRC	RCC2	ARHGEF19				GPR157	CELA2A			ATP13A2				TMEM82	FHAD1	FBLIM1	CTRC	CTRC	1p36.21	CTRC
	CELA2A	RCC2	UQCRHL		FBLIM1								DNAJC16	PADI1	EFHD2	TMEM82			UQCRHL				MFAP2	CASP9	C1orf93				CELA2A	ARHGEF10L	FBLIM1				H6PD	CELA2B			SDHB				FBLIM1	EFHD2	TMEM82	CELA2A	CELA2A	1p36.21	EFHD2
	CELA2B	PADI6	FBLIM1		TMEM82								C1orf144	PADI3	FHAD1	SLC25A34			KAZ				ATP13A2	CELA2B	MMEL1				CELA2B	ACTL8	UQCRHL				SLC25A33	UBR4			PADI2				UQCRHL	CTRC	SLC25A34	CELA2B	CELA2B	1p36.21	FHAD1
	CASP9	PADI3	TMEM82		SLC25A34								SPATA21	PADI4	TMEM51	PLEKHM2			PRAMEF1				FBXO42	CELA2A	HES5				CASP9	IGSF21	FHAD1				TMEM201	KIAA0090			RSC1A1				SPEN	CELA2A	PLEKHM2	CASP9	CASP9	1p36.21	TMEM51
	DNAJC16	FHAD1	SLC25A34		PLEKHM2								NECAP2	PADI6	KAZ				PRAMEF11				GRIN2C	CTRC	CCDC27				DNAJC16	KLHDC7A	EFHD2				PIK3CD	MRTO4			EFHD2				ZBTB17	CELA2B	RSC1A1	FHAD1	FHAD1	1p36.21	FBXO42
	AGMAT	EFHD2	PLEKHM2		RSC1A1								TNFRSF9	RCC2	AADACL3				LOC649330				ATP5H	EFHD2	DFFB				CROCC	ZBTB17	CTRC				RERE	AKR7L			CTRC				PDPN	CASP9	DDI2				C1orf144
	DDI2	CTRC	RSC1A1		UBIAD1								PARK7	ARHGEF10L	C1orf158				HNRNPCL1				ICT1	FHAD1	C1orf174				MFAP2	SPEN	CELA2A					AKR7A3			CELA2A				PRDM2	DNAJC16	AGMAT				SPATA21
	RSC1A1	CELA2A	DDI2		ANGPTL7								ERRFI1	ACTL8	PRAMEF12				PRAMEF2				CDR2L	NBPF1	KIAA0562				ATP13A2	UQCRHL	CASP9					AKR7A2			CELA2B					AGMAT	DNAJC16				NECAP2
	ACTL8	CELA2B	PEX14		MTOR								SLC45A1	SLC25A34	PRAMEF1				PRAMEF4				C17orf28	ACTRT2	LRRC47				SDHB	FBLIM1	DNAJC16					PQLC2			CASP9					DDI2	CASP9				NBPF1
	IGSF21	CASP9	CASZ1		EXOSC10								RERE	TMEM82	PRAMEF11				PRAMEF10				OTOP3	ATAD3A	SDHB				PADI2	TMEM82	AGMAT					CAPZB			DNAJC16					RSC1A1	CELA2B				CROCC
	KLHDC7A	DNJC16	C1orf127		EXOSC10								ENO1	FBLIM1	LOC649330				PRAMEF8				FADS6	C1orf70	TMEM50A				PADI1	SLC25A34	DDI2					C1orf158			AGMAT					NPHP4	CELA2A				MFAP2
	PAX7	AGMAT	TARDBP		SRM								PEX14	PLEKHM2	HNRNPCL1				PRAMEF7				FDXR	SSU72	RHCE				PADI3	PLEKHM2	RSC1A1					PRAMEF12			DDI2					KCNAB2	CTRC				ATP13A2
	NBPF1	DDI2	TARDBP		MASP2								CASZ1	DDOST	PRAMEF2				PRAMEF6				OTOP2	MIB2	DMRTB1				PADI4	RSC1A1	PLEKHM2					PRAMEF1			PADI1					CHD5	EFHD2				SDHB
	PADI4	RSC1A1	MASP2		TARDBP								C1orf127	KIF17	PRAMEF4				PRAMEF22				FADS6	MMP23B	GLIS1				PADI6	DDI2	SLC25A34					PRAMEF11			PADI3					RPL22	FHAD1				PADI2
	PADI6	PLEKHM2	SRM		C1orf127								CA6	SH2D5	PRAMEF10				PRAMEF5				FDXR	SLC35E2	TMEM48				RCC2	AGMAT	TMEM82					LOC649330			PADI4					RNF207	KAZ				PADI1
	RCC2	SLC25A34	EXOSC10		CASZ1								SLC2A7	ECE1	PRAMEF8				LOC440563				OTOP2	CDK11B	YIPF1				ARHGEF10L	DNAJC16	CELA2B					HNRNPCL1			PADI6					ICMT	TMEM51				PADI3
	ARHGEF10L	TMEM82	MTOR		PDPN								SLC2A5	NBPF3	PRAMEF7				PRAMEF3				USH1G	CDK11A	DIO1				ACTL8	CASP9	TMEM51					PRAMEF2			RCC2					HES3	MRTO4				PADI4
	CROCC	FBLIM1	ANGPTL7		PRAMEF21								GPR157	ALPL	PRAMEF6				PRAMEF22				SLC25A19	SLC35E2	HSPB11				MRTO4	CELA2B	KAZ					PRAMEF4			ARHGEF10L					GPR153	AKR7L				PADI6
	MFAP2	UQCRHL	UBIAD1		PRAMEF20								H6PD	RAP1GAP	PRAMEF22				PRAMEF15				MIF4GD	NADK	LRRC42				AKR7L	CELA2A						PRAMEF10			ACTL8					ACOT7	AKR7A3				RCC2
	ATP13A2	IFFO2	PTCHD2		PRAMEF17								SPSB1	USP48	PRAMEF5				PRAMEF9				MRPS7	GNB1	LDLRAD1				AKR7A3	CTRC						PRAMEF8			IGSF21					HES2	AKR7A2
	SDHB	ALDH4A1	FBXO2		PRAMEF18								SLC25A33	LDLRAD2	LOC440563				PRAMEF14				GGA3	CALML6	TMEM59				AKR7A2	EFHD2						PRAMEF7			KLHDC7A					ESPN	PQLC2
	PADI2	TAS1R2	FBXO44		PRAMEF13								TMEM201	PINK1	PRAMEF3				PRAMEF18				NUP85	TMEM52	C1orf83				PQLC2	FHAD1						PRAMEF6			PAX7					TNFRSF25	CAPZB
	PADI1	PAX7	FBXO6		PRAMEF9								PIK3CD	PAX7	PRAMEF15				PRAMEF16				SUMO2	C1orf222	CDCP2				TAS1R2	TMEM51						PRAMEF22			OTUD3					PLEKHG5	PLA2G2D
	PADI3	KLHDC7A	MAD2L2		PRAMEF15								CLSTN1	TAS1R2	PRAMEF9				PRAMEF20				HN1	KIAA1751	CYB5RL				ALDH4A1	MRTO4						PRAMEF5			PLA2G2E					NOL9	PLA2G2F
	IL28RA	IGSF21	C1orf187		PRAMEF8								CTNNBIP1	ALDH4A1	PRAMEF14				PRAMEF21				NT5C	GABRD	MRPL37				IFFO2	AKR7L						LOC440563			PLA2G2A					TAS1R1	PLA2G2C
	GRHL3		AGTRAP		PRAMEF7								LZIC	IFFO2	PRAMEF18				PRAMEF13				ARMC7	PRKCZ	SSBP3				UBR4	AKR7A3						PRAMEF3			PLA2G5					ZBTB48	C1orf151
	C1ORF201		MTHFR		PRAMEF16								NMNAT1	UBR4	PRAMEF16				PRAMEF17				SLC16A5	C1orf86	ACOT11				CAPZB	AKR7A2						PRAMEF15			PLA2G2D					KLHL21	NBL1
	TEME50A		CLCN6		PRDM2								RBP7	KIAA0090	PRAMEF20				PDPN				KCTD2	SKI	FAM151A				KLHDC7A	PQLC2						PRAMEF9			PLA2G2F					PHF13	HTR6
	RHCE		NPPA		PRAMEF1								UBE4B	MRTO4	PRAMEF21				PRDM2				LDLR	MORN1	SYF2				PAX7	CAPZB						PRAMEF14			PLA2G2C					THAP3	TMCO4
	TMEM57		NPPB		PRAMEF12								KIF1B	AKR7L	PRAMEF13				CLCN6				ACP5	RER1	C1orf63				IGSF21	C1orf151						PRAMEF18			UBXN10					DNAJC11	RNF186
	LDLDRAP1		KIAA2013		C1orf158								PGD	AKR7A3	PRAMEF17				NPPA				ELOF1	PEX10	CAMK2N1				PLA2G5	NBL1						PRAMEF16			VWA5B1					CAMTA1	OTUD3
	MAN1C1		PLOD1		AADACL3								APITD1	AKR7A2	PDPN				NPPB				CNN1	PLCH2	MUL1				PLA2G2D	HTR6						PRAMEF20			CAMK2N1					VAMP3	PLA2G2E
	SEPN1		MFN2		AADACL4								CORT	PQLC2	PRDM2				KIAA2013				ECSIT	PANK4	FAM43B				PLA2G2F	TMCO4						PRAMEF21			MUL1					PER3	PLA2G2A
	FAM54B		MIIP		DHRS3								DFFA	CAPZB	CAMTA1				PLOD1				ZNF653	HES5	CDA				PLA2G2C	RNF186						PRAMEF13			FAM43B					UTS2	PLA2G5
	SYF2		TNFRSF8		VPS13D								TARDBP	C1orf151	VAMP3				PEX14				ELAVL3	TNFRSF14	PINK1				UBXN10	OTUD3						PRAMEF17			RNF186					TNFRSF9	PADI3
	C1orf63		TNFRSF1B		TNFRSF1B								MASP2	NBL1	PER3				CASZ1				PRKCSH	C1orf93	DDOST				WNT4	PLA2G2E						PRDM16			TAS1R2					PARK7	PADI4
	RHD		VPS13D		TNFRSF8								SRM	HTR6	UTS2				C1orf127				CCDC151	MMEL1	KIF17				ZBTB40	PLA2G2A						C1orf174			ALDH4A1					ERRFI1	PADI6
	NIPAL3		DHRS3		MIIP								EXOSC10	TMCO4	TNFRSF9				TARDBP				RGL3	PRAMEF4	SH2D5				EPHA8	PLA2G5						ARHGEF16			IFFO2					SLC45A1	RCC2
	RCAN3		AADACL4		MFN2								MTOR	RNF186	PARK7				MASP2				EPOR	PRAMEF10	HP1BP3				C1QA	PLA2G2D						MEGF6			UBR4					RERE	ARHGEF10L
	C1orf130		AADACL3		PLOD1								ANGPTL7	OTUD3	ERRFI1				SRM				C19orf39	PRAMEF8	EIF4G3				C1QC	PLA2G2F						TPRG1L			KIAA0090					CROCC	ACTL8
	SRRM1		C1orf158		KIAA2013								UBIAD1	PLA2G2E	SLC45A1				EXOSC10				LPPR2	PRAMEF7	ECE1				C1QB	PLA2G2C						WDR8			MRTO4					MFAP2	IGSF21
	CLIC4		PRAMEF12		NPPB								PTCHD2	PLA2G2A	RERE				MTOR				CCDC159	PRAMEF6	RUNX3				EPHB2	UBXN10						TP73			AKR7L					ATP13A2	KLHDC7A
	RUNX3		PRAMEF1		NPPA								FBXO2	PLA2G5	ENO1				ANGPTL7				TMEM205	PRAMEF22	KDM1A				RUNX3	VWA5B1						KIAA0495			AKR7A3					SDHB	PAX7
	EIF4G3		PRAMEF11		CLCN6								FBXO44	PLA2G2D	CA6				UBIAD1				RAB3D	PRAMEF5	LUZP1				SEPN1	CAMK2N1						DFFB			AKR7A2						TAS1R2
	ECE1		LOC649330		MTHFR								FBXO6	PLA2G2F	SLC2A7				PTCHD2				TSPAN16	PRAMEF15	HTR1D				FAM54B	MUL1									PQLC2						ALDH4A1
	NBPF3		HNRNPCL1		AGTRAP								MAD2L2	PLA2G2C	SLC2A5				FBXO2				LOC55908	PRAMEF9	HNRNPR				C1orf135	FAM43B									CAPZB						IFFO2
	CAMK2N1		PRAMEF2		C1orf187								C1orf187	UBXN10	GPR157				FBXO44				DOCK6	PRAMEF14	ZNF436				PLA2G2E	CDA									C1orf151						UBR4
	MUL1		PRAMEF4		MAD2L2								AGTRAP	VWA5B1	H6PD				FBXO6				KANK2	PRAMEF18	C1orf213				PLA2G2A	PINK1									NBL1						KIAA0090
	VWA5B1		PRAMEF10		FBXO6								MTHFR	CAMK2N1	SPSB1				MAD2L2				KANK2	PRAMEF20	TCEA3				PINK1	DDOST									HTR6						C1orf127
	RAP1GAP		PRAMEF8		FBXO44								CLCN6	MUL1	SLC25A33				C1orf187				SPC24	PRAMEF21	ASAP3				DDOST	KIF17									CDA						TARDBP
	USP48		PRAMEF7		FBXO2								NPPA	FAM43B	TMEM201				AGTRAP				SMARCA4	PRAMEF13	E2F2				KIF17	SH2D5									PINK1						MASP2
	LDLRAD2		PRAMEF6		PTCHD2								NPPB	CDA	PIK3CD				MTHFR				C19orf52	PRAMEF17	ID3				SH2D5	ECE1									DDOST						SRM
	HSPG2		PRAMEF22		DDI2								KIAA2013	KDM1A	CLSTN1				CTNNBIP1				YIPF2	FBXO6	RPL11				GRHL3	NBPF3									KIF17						EXOSC10
	CELA3B		PRAMEF5		AGMAT								PLOD1	HSPG2	CTNNBIP1				LZIC				CARM1	MAD2L2	TCEB3				C1orf201	ALPL									SH2D5						MTOR
	CELA3A		LOC440563		DNAJC16								MFN2	CELA3B	LZIC				NMNAT1				C19orf38	C1orf187	C1orf128				NIPAL3	RAP1GAP									HP1BP3						ANGPTL7
	CDC42		PRAMEF3		CASP9								MIIP	CELA3A	NMNAT1				RBP7				YIPF2	AGTRAP	LYPLA2				RCAN3	USP48									EIF4G3						UBIAD1
	WNT4		PRAMEF15		CELA2B								TNFRSF8	CDC42	RBP7				UBE4B				CARM1	MTHFR	GALE				C1orf130	LDLRAD2									FHAD1						PTCHD2
	ALPL		PRAMEF9		CELA2A								PDPN	WNT4	UBE4B				KIF1B				C19orf38	CLCN6	HMGCL				SRRM1	HSPG2									TMEM51						FBXO2
			PRAMEF14		CTRC								TNFRSF1B	ZBTB40	PEX14				PGD				TMED1	NPPA	FUCA1				CLIC4	CELA3B									KAZ						FBXO44
			PRAMEF18		EFHD2								VPS13D	EPHA8	CASZ1				APITD1				DNM2	NPPB	CNR2				TMCO4	CELA3A									TMCO4						FBXO6
			PRAMEF16		FHAD1								DHRS3	C1QA	C1orf127				CORT				QTRT1	KIAA2013	PNRC2				RNF186	CDC42															MAD2L2
			PRAMEF20		TMEM51								AADACL4	C1QC	TARDBP				DFFA				ILF3	PLOD1	SFRS13A				HTR6	WNT4															C1orf187
			PRAMEF21		KAZ								AADACL3	C1QB	MASP2				PADI2				SLC44A2	MFN2	MYOM3				C1orf151	ZBTB40															AGTRAP
			PRAMEF13		PADI3								C1orf158	EPHB2	SRM				PADI1				AP1M2	MIIP	IL22RA1				NBL1	EPHA8															MTHFR
			PRAMEF17		SH2D5								PRAMEF12	LUZP1	EXOSC10				PADI3				CDKN2D	TNFRSF8	IL28RA				C1orf213	C1QA															CLCN6
			PDPN		KIF17								PRAMEF1	HTR1D	MTOR				PADI4				KRI1	TNFRSF1B	GRHL3				TCEA3	C1QC															NPPA
			PRDM2		DDOST								PRAMEF11	HNRNPR	ANGPTL7				PADI6				ATG4D	VPS13D	C1orf201				ASAP3	C1QB															NPPB
			KAZ		PINK1								LOC649330	ZNF436	UBIAD1				RCC2				S1PR5	DHRS3	NIPAL3				E2F2	PAX7															KIAA2013
			TMEM51		CDA								HNRNPCL1	C1orf213	PTCHD2				ARHGEF10L				KEAP1	AADACL4	RCAN3				ID3	KIAA0090															PLOD1
			FHAD1		FAM43B								PRAMEF2	TCEA3	FBXO2				ACTL8				PDE4A	AADACL3	C1orf130				RPL11	KAZ															MIIP
			EFHD2		MUL1								PRAMEF4	ASAP3	FBXO44				IGSF21				CDC37	C1orf158	SRRM1				TCEB3	PRAMEF3															TNFRSF8
			CTRC		CAMK2N1								PRAMEF10	E2F2	FBXO6				KLHDC7A				TYK2	PRAMEF12	CLIC4				C1orf128	PRAMEF22															TNFRSF1B
			CELA2A		VWA5B1								PRAMEF8	ID3	MAD2L2				PAX7				ICAM3	PRAMEF1	HSPG2				LYPLA2	PRAMEF6															VPS13D
			CELA2B		UBXN10								PRAMEF7	RPL11	C1orf187				TAS1R2				RAVER1	PRAMEF11	CELA3B				GALE	PRAMEF5															DHRS3
			CASP9		PLA2G2C								PRAMEF6	TCEB3	AGTRAP				ALDH4A1				FDX1L	LOC649330	CELA3A				HMGCL	PRAMEF8															AADACL4
			KIF1B		PLA2G2F								PRAMEF22	C1orf128	MTHFR				IFFO2				ZGLP1	HNRNPCL1	CDC42				FUCA1	PRAMEF15															AADACL3
			KIF1B		PLA2G2D								PRAMEF5	LYPLA2	CLCN6				UBR4				ICAM5	PRAMEF2	WNT4				CNR2	PRAMEF9															C1orf158
			PGD		PLA2G5								LOC440563	GALE	NPPA				KIAA0090				ICAM4	PDPN	ZBTB40				PNRC2	PRAMEF14															PRAMEF12
			APITD1		PLA2G2A								PRAMEF3	HMGCL	NPPB				MRTO4				ICAM1	PRDM2	EPHA8				SFRS13A	PRAMEF18															PRAMEF1
			CORT		PLA2G2E								PRAMEF15	FUCA1	KIAA2013				AKR7L				MRPL4	KAZ	C1QA				KDM1A	PRAMEF16															PRAMEF11
			DFFA		RNF186								PRAMEF9	CNR2	PLOD1				AKR7A3				S1PR2	TMEM51	C1QC				LUZP1	PRAMEF20															LOC649330
			PADI6		TMCO4								PRAMEF14	PNRC2	MFN2				AKR7A2				DNMT1	PRDM16	C1QB				HTR1D	PRAMEF21															HNRNPCL1
			RCC2		HTR6								PRAMEF18	SFRS13A	MIIP				PQLC2				EIF3G	ARHGEF16	EPHB2				MTHFR	PRAMEF7															PRAMEF2
			ARHGEF10L		NBL1								PRAMEF16	MYOM3	TNFRSF8				CAPZB				C19orf66	MEGF6	ALPL				CLCN6	PRAMEF13															PRAMEF4
			ACTL8		C1orf151								PRAMEF20	IL22RA1	TNFRSF1B				TMEM51				ANGPTL6	TPRG1L	RAP1GAP				NPPA	PRAMEF17															PRAMEF10
			IGSF21		OTUD3								PRAMEF21	IL28RA	VPS13D				FHAD1				PPAN	WDR8	USP48				NPPB	PDPN															PRAMEF8
			KLHDC7A		CAPZB								PRAMEF13	GRHL3	DHRS3				EFHD2				PPAN-P2RY11	TP73	LDLRAD2				KIAA2013	PRDM2															PRAMEF7
			PAX7		PQLC2								PRAMEF17	C1orf201	AADACL4				CTRC				P2RY11	KIAA0495	PADI2				PLOD1	MTHFR															PRAMEF6
			TAS1R2		AKR7A2								NBPF1	NIPAL3	KIF1B				CELA2A				NACC1	CCDC27	PADI1				MFN2	CLCN6															PRAMEF22
			ALDH4A1		AKR7A3								CROCC	RCAN3	PGD				CELA2B				TRMT1	LRRC47	PADI3				MIIP	NPPA															PRAMEF5
			IFFO2		AKR7L								MFAP2	C1orf130	APITD1				CASP9				LYL1	KIAA0562	PADI4				TNFRSF8	NPPB															LOC440563
			UBR4		MRTO4								ATP13A2	SRRM1	CORT				DNAJC16				NFIX	DFFB	PADI6				TNFRSF1B	KIAA2013															PRAMEF3
			KIAA0090		KIAA0090								SDHB	CLIC4	DFFA				AGMAT				DAND5	C1orf174	RCC2				VPS13D	PLOD1															PRAMEF15
			MRTO4		IFFO2								PADI2	RUNX3	FBXO42				DDI2				GADD45GIP1	AJAP1	ARHGEF10L				DHRS3	MFN2															PRAMEF9
			AKR7L		ALDH4A1								FAM43B	SYF2	C1orf144				RSC1A1				RAD23A	CROCC	ACTL8				TMEM51	MIIP															PRAMEF14
			AKR7A3		TAS1R2								CDA	C1orf63	SPATA21								CALR	MFAP2	IGSF21				KAZ	TNFRSF8															PRAMEF18
			AKR7A2		PAX7								PINK1	RHD	NECAP2								FARSA	ATP13A2	KLHDC7A				NBPF1	TNFRSF1B															PRAMEF16
			PQLC2		KLHDC7A								DDOST	TMEM50A	NBPF1								SYCE2	SDHB	PAX7				ZNF436	VPS13D															PRAMEF20
			CAPZB		IGSF21								KIF17	RHCE	CROCC								GCDH	PADI2	TAS1R2					DHRS3															PRAMEF21
			SRRM1		ACTL8								SH2D5	TMEM57	MFAP2								KLF1	PADI1	ALDH4A1					AADACL4															PRAMEF13
			KDM1A		ARHGEF10L								HP1BP3	LDLRAP1	ATP13A2								DNASE2	PADI3	IFFO2					AADACL3															PRAMEF17
			LUZP1		RCC2								EIF4G3	MAN1C1	SDHB								MAST1	PADI4	C1orf151					C1orf158															PDPN
			HTR1D		PADI6								C1orf151	SEPN1	PADI2								RTBDN	PADI6	NBL1					PRAMEF12															PRDM2
			HNRNPR		UBR4								NBL1	FAM54B	PADI1								RNASEH2A	RCC2	HTR6					UBIAD1															MFN2
			ZNF436		PRAMEF18								HTR6	C1orf135	PADI3								PRDX2	ARHGEF10L	TMCO4					PTCHD2
			C1orf213		PRAMEF14								TMCO4	PAQR7	PADI4								JUNB	ACTL8	RNF186					FBXO2
			TCEA3		PRAMEF9								RNF186	STMN1	PADI6								HOOK2	IGSF21	OTUD3					FBXO44
			ASAP3		PRAMEF15								OTUD3	PAFAH2	RCC2								BEST2	KLHDC7A	PLA2G2E					FBXO6
			E2F2		PRAMEF8								PLA2G2E	EXTL1	ARHGEF10L								ASNA1		PLA2G2A					MAD2L2
			ID3		PRAMEF5									SLC30A2	ACTL8								C19orf43		PLA2G5					C1orf187
			RPL11		PRAMEF6									TRIM63	IGSF21								TNPO2		PLA2G2D					PTPRU
			TCEB3		PRAMEF22									PDIK1L	KLHDC7A								FBXW9		PLA2G2C					TMEM200B
			C1orf128		PRAMEF3									GRRP1	EIF4G3								FBXW9		UBXN10					SFRS4
			LYPLA2		LOC440563									ZNF593	ECE1								DHPS		VWA5B1					MECR
			GALE		PRAMEF5									CNKSR1	NBPF3								WDR83		UBR4					SFRS13A
			HMGCL		PRAMEF7									CATSPER4	ALPL								C19orf56		KIAA0090					MYOM3
			FUCA1		PRAMEF10									CCDC21	RAP1GAP								MAN2B1		MRTO4					IL22RA1
			CNR2		PRAMEF4									SH3BGRL3	USP48								ZNF791		AKR7L					IL28RA
			PNRC2		PRAMEF2									UBXN11	LDLRAD2								IER2		AKR7A3					GRHL3
			SFRS13A		HNRNPCL1									CD52	HSPG2								STX10		AKR7A2					C1orf201
			MYOM3		LOC649330									AIM1L	CELA3B								ZNF490		PQLC2					NIPAL3
			IL22RA1		PRAMEF11									ZNF683	CELA3A										CAPZB					RCAN3
			IL28RA		LZIC									LIN28A	CDC42										TMEM200B					C1orf130
			GRHL3		CTNNBIP1									DHDDS	WNT4										SFRS4					SRRM1
			C1orf201		NMNAT1									HMGN2	ZBTB40										MECR					CLIC4
			NIPAL3		CA6									RPS6KA1	EPHA8										EPB41					RUNX3
			RCAN3		GPR157									ARID1A	C1QA										NKAIN1					SYF2
			C1orf130		SLC2A5									PIGV	C1QC										MATN1					C1orf63
			ECE1		SLC2A7									ZDHHC18	C1QB										LAPTM5					KDM1A
			NBPF3		CAMTA1									SFN	PAX7										SDC3					LUZP1
			ALPL		CLSTN1									GPN2	TAS1R2										PUM1					HTR1D
			RAP1GAP		PIK3CD									GPATCH3	ALDH4A1										ZBTB8B					HNRNPR
			USP48		TMEM201									NR0B2	IFFO2										ZBTB8A					ZNF436
			LDLRAD2		SLC25A33									NUDC	UBR4										ZBTB8OS					C1orf213
			HSPG2		ENO1									C1orf172	KIAA0090										RBBP4					TCEA3
			CELA3B		RERE									TRNP1	MRTO4										SYNC					ASAP3
			CELA3A		SLC45A1									FAM46B	AKR7L										YARS					E2F2
			CDC42		ERRFI1									SLC9A1	AKR7A3										S100PBP					ID3
			WNT4		PARK7									WDTC1	AKR7A2										FNDC5					RPL11
			ZBTB40		UTS2									TMEM222	PQLC2										HPCA					TCEB3
			EPHA8		PER3									SYTL1	CAPZB										TMEM54					C1orf128
			C1QA		VAMP3									MAP3K6	C1orf151										RNF19B					LYPLA2
			C1QC		TNFRSF9									FCN3	NBL1										AK2					GALE
			C1QB		SPSB1									CD164L2	HTR6										ADC					HMGCL
			EPHB2		H6PD									GPR3	TMCO4										KIAA1522					FUCA1
														WASF2	RNF186										PTPRU					CNR2
														AHDC1	OTUD3										TRIM62					PNRC2
														FGR	HP1BP3										ZNF362					FGR
														IFI6	PLA2G2E										A3GALT2					TMEM50A
														FAM76A	PLA2G2A										HMGB4					RHCE
														STX12	PLA2G5										CSMD2					TMEM57
														PPP1R8	PLA2G2D										C1orf94					LDLRAP1
														C1orf38	PLA2G2F															MAN1C1
														RPA2	PLA2G2C															SEPN1
														SMPDL3B	UBXN10															FAM54B
														XKR8	VWA5B1															C1orf135
														EYA3	CAMK2N1															PAQR7
														PTAFR	MUL1															STMN1
														DNAJC8	FAM43B															PAFAH2
														ATPIF1	CDA															EXTL1
														SESN2	PINK1															SLC30A2
														MED18	DDOST															TRIM63
														PHACTR4	KIF17															PDIK1L
														SNHG3-RCC1	SH2D5															GRRP1
														RCC1																ZNF593
														TRNAU1AP																CNKSR1
														RAB42																CATSPER4
														TAF12																CCDC21
														GMEB1																SH3BGRL3
														YTHDF2																UBXN11
														OPRD1																CD52
														EPB41																AIM1L
																														ZNF683
																														LIN28A
																														DHDDS
																														HMGN2
																														RPS6KA1
																														PIGV
																														ZDHHC18
																														SFN
																														GPN2
																														GPATCH3
																														NR0B2
																														NUDC
																														C1orf172
																														TRNP1
																														FAM46B
																														SLC9A1
																														WDTC1
																														TMEM222
																														SYTL1
																														MAP3K6
																														FCN3
																														CD164L2
																														GPR3
																														WASF2
																														AHDC1
																														EPHB2
																														MATN1
																														LAPTM5
																														SDC3
																														PTP4A2
																														KHDRBS1
																														COL16A1
																														SNRNP40
																														ZCCHC17
																														FABP3
																														SERINC2
																														TINAGL1
																														HCRTR1
																														PEF1
																														PUM1
																														NKAIN1
																														IFI6
																														BAI2
																														SPOCD1
																														TAS1R2
																														ALDH4A1
																														IFFO2
																														UBR4
																														CSMD2
																														HMGB4
																														C1orf94
																														AGTRAP
																														FAM76A
																														STX12
																														PPP1R8
																														C1orf38
																														RPA2
																														SMPDL3B
																														XKR8
																														EYA3
																														PTAFR
																														DNAJC8
																														ATPIF1
																														SESN2
																														MED18
																														PHACTR4
																														SNHG3-RCC1
																														RCC1
																														TRNAU1AP
																														RAB42
																														TAF12
																														GMEB1
																														YTHDF2
																														OPRD1
																														EPB41
																														ZBTB8OS
																														RBBP4
																														SYNC
																														KIAA1522
																														ZBTB8B
																														ZBTB8A
																														YARS
																														S100PBP
																														FNDC5
																														HPCA
																														TMEM54
																														RNF19B
																														AK2
																														ADC
																														HDAC1
																														MARCKSL1
																														TSSK3
																														BSDC1
																														LCK
																														TRIM62
																														ZNF362
																														A3GALT2
																														PHC2
																														ZSCAN20
																														FAM167B
																														EIF3I
																														C1orf91
																														KPNA6
																														TXLNA
																														CCDC28B
																														IQCC
																														DCDC2B
																														TMEM39B
																														C1orf122
																														MTF1
																														INPP5B
																														SF3A3
																														FHL3
																														UTP11L
																														POU3F1
																														MANEAL
																														YRDC
																														EPHA10
																														GRIK3
																														ZC3H12A
																														MEAF6
																														SNIP1
																														DNALI1
																														GNL2
																														RSPO1
																														C1orf109
																														CDCA8
																														GJB5
																														GJB4
																														GJB3
																														GJA4
																														C1orf212
																														DLGAP3
																														RRAGC
																														MYCBP
																														GJA9
																														RHBDL2
																														AKIRIN1
																														NDUFS5
																														HP1BP3
																														EIF4G3
[truncated: 13 more columns]
