# Supplementary material for: SRARP and HSPB7 are epigenetically regulated gene pairs that function as tumor suppressors and predict clinical outcome in malignancies
Source: Mol Oncol. 2018 Apr 16;12(5):724–55. doi: 10.1002/1878-0261.12195 (PMC5928383; doi:10.1002/1878-0261.12195)
Supplement: Supplementary file 6 — Table S3. A table showing the promoter methylation values for SRARP and HSPB7 genes in tumors and matched normal samples. [file MOL2-12-724-s006.xlsx]

## Sheet: Promoter_mean.summary
Table S3. Promoter methylation values for SRARP and HSPB7 genes in tumors and matched normal samples.
CA indicates carcinoma. Promoter methylation data was analyzed from TCGA database using
MethHC 1.0.3 (http://methhc.mbc.nctu.edu.tw/php/index.php). MethHC uses beta value for measuring
methylation level ranging from 0 (least methylated) to 1 (most methylated). DNA methylation data
was obtained from Illumina Infinium HumanMethylation450 Beadchip in TCGA Data Portal.
P values for tumor vs. normal comparisons and number of samples in each group are shown.
SRARP	Cancer ID	p-value	Cancer No.	median	Normal No.	median	Cancer Type
NM_178840	blca	0.325374	259	0.7489	41	0.7221	Bladder CA
NM_178840	brca	4.15223e-14	748	0.58755	129	0.7495	Breast CA
NM_178840	cesc	2.49673e-06	212	0.78375	19	0.6709	Cervical CA
NM_178840	coad	1.2991e-08	292	0.70555	49	0.7465	Colon CA
NM_178840	hnsc	0.00128625	517	0.789	67	0.7501	Head and Neck CA
NM_178840	kirc	4.55191e-15	301	0.8288	168	0.76615	Renal Clear Cell CA
NM_178840	kirp	1.76525e-14	182	0.89205	56	0.76485	Renal Papillary CA
NM_178840	lihc	5.6426e-12	204	0.63645	65	0.6918	Liver CA
NM_178840	luad	0.195815	452	0.7804	48	0.78705	Lung Adeno CA
NM_178840	lusc	0.5693	361	0.7895	59	0.7856	Lung Squamous CA
NM_178840	paad	0.241847	91	0.7961	16	0.81195	Pancreatic CA
NM_178840	prad	3.15192e-13	340	0.68615	66	0.7366	Prostate CA
NM_178840	read	0.00255679	96	0.701	13	0.737	Rectal CA
NM_178840	sarc	8.52467e-07	172	0.84255	16	0.6764	Sarcoma
NM_178840	skcm	1.73641e-08	376	0.79625	14	0.67265	Skin Melanoma
NM_178840	stad	0.0054801	326	0.7204	15	0.6805	Stomach CA
NM_178840	thca	1.47438e-13	508	0.6901	72	0.58555	Thyroid CA
NM_178840	ucec	8.19345e-14	424	0.6799	67	0.7676	Endometrial CA
HSPB7	Cancer ID	p-value	Cancer No.	median	Normal No.	median	Cancer Type
NM_014424	blca	0.0281638	259	0.5388	41	0.5026	Bladder CA
NM_014424	brca	5.32907e-15	748	0.6952	129	0.6422	Breast CA
NM_014424	cesc	1.9762e-14	212	0.61405	19	0.4994	Cervical CA
NM_014424	coad	0.635302	292	0.66015	49	0.6792	Colon CA
NM_014424	hnsc	0.0270473	517	0.5603	67	0.5573	Head and Neck CA
NM_014424	kirc	2.4869e-14	301	0.6643	168	0.59145	Renal Clear Cell CA
NM_014424	kirp	2.2688e-06	182	0.64995	56	0.60605	Renal Papillary CA
NM_014424	lihc	0.0851177	204	0.67515	65	0.7453	Liver CA
NM_014424	luad	0.52599	452	0.62195	48	0.6667	Lung Adeno CA
NM_014424	lusc	0.00174499	361	0.5989	59	0.665	Lung Squamous CA
NM_014424	paad	0.986797	91	0.6335	16	0.68785	Pancreatic CA
NM_014424	prad	5.69544e-14	340	0.71045	66	0.6111	Prostate CA
NM_014424	read	0.00100856	96	0.6584	13	0.5587	Rectal CA
NM_014424	sarc	0.545912	172	0.5023	16	0.49985	Sarcoma
NM_014424	skcm	5.08094e-12	376	0.66225	14	0.49585	Skin Melanoma
NM_014424	stad	4.55956e-06	326	0.61755	15	0.5027	Stomach CA
NM_014424	thca	4.44932e-11	508	0.52515	72	0.6307	Thyroid CA
NM_014424	ucec	9.32587e-15	424	0.7053	67	0.5159	Endometrial CA
