# Supplementary material for: SRARP and HSPB7 are epigenetically regulated gene pairs that function as tumor suppressors and predict clinical outcome in malignancies
Source: Mol Oncol. 2018 Apr 16;12(5):724–55. doi: 10.1002/1878-0261.12195 (PMC5928383; doi:10.1002/1878-0261.12195)
Supplement: Supplementary file 7 — Table S4. List of SRARP‐signature genes based on Pearson correlation coefficient (PCC) values of >0.6 or <−0.6 (P < 0.001) with SRARP expression in breast cancer. [file MOL2-12-724-s007.xlsx]

## Sheet: Sheet1
Table S4. List of SRARP-signature genes based on Pearson Correlation Coefficient (PCC) values of >0.6 or <-0.6 (p<0.001) with SRARP expression in 50 breast cancer cell lines.
Gene	PCC	Gene	PCC	p<0.001
SRARP	1	LYN	-0.77
TFF3	0.82	KIRREL1	-0.764
ADIRF	0.815	CAV2	-0.763
SLC9A2	0.809	CCDC82	-0.761
ADGRV1	0.793	ANXA1	-0.754
CREB3L4	0.775	UBASH3B	-0.749
ZNF652	0.765	APEG1	-0.737
XBP1	0.761	KHDC1	-0.736
BCAS1	0.758	MSN	-0.729
CANT1	0.757	ADAM17	-0.726
HPX	0.755	GNB5	-0.723
TOB1	0.751	KIAA1549L	-0.716
CACFD1	0.746	ANTXR1	-0.715
MYRIP	0.746	NFIL3	-0.709
AR	0.737	OAF	-0.699
MYRFL	0.737	RIN3	-0.698
SPDEF	0.734	ITGB8	-0.694
LRRK2	0.732	SH3KBP1	-0.693
LRFN2	0.731	CAV1	-0.681
SIDT1	0.728	MAML2	-0.68
FOXA1	0.721	IGF2BP3	-0.678
STARD10	0.718	TLR3	-0.678
CCDC125	0.712	FMNL2	-0.673
TBC1D30	0.704	LAMP3	-0.673
EPN3	0.703	APOL6	-0.672
PERLD1	0.7	SH3TC2	-0.672
TGFB3	0.699	DPYSL2	-0.671
BCAM	0.697	GBP4	-0.665
BANK1	0.695	ETS1	-0.664
DOPEY2	0.693	OR13C5	-0.664
SLC40A1	0.693	ACSL4	-0.661
REEP6	0.692	FANCE	-0.661
SYNGR2	0.691	AKR1B1	-0.656
HID1	0.688	ANKH	-0.655
SLC4A8	0.686	MICALL1	-0.654
F7	0.678	ATP2B4	-0.65
HMGCS2	0.677	JAG1	-0.649
RHOB	0.677	SLC16A1	-0.649
TRIL	0.676	ZAK	-0.649
LNX1	0.676	MFGE8	-0.648
TMEM268	0.675	USP28	-0.648
UMODL1	0.675	WFDC2	-0.648
CACNG4	0.674	HOXA1	-0.643
RND1	0.672	INPP1	-0.642
FAM222A	0.671	STAC	-0.642
CACNA1D	0.671	ROR1	-0.641
GOLT1A	0.668	UPP1	-0.64
GPR160	0.668	CSF1	-0.639
ARFGEF3	0.668	SP4	-0.638
ANKRD30B	0.667	CDC20	-0.636
ATP2A3	0.665	ECM2	-0.633
DEGS2	0.665	PIM1	-0.632
ATP8A1	0.664	SLC25A37	-0.632
NPVF	0.664	MAP4K4	-0.63
GSE1	0.664	HSPBAP1	-0.629
ZNFN1A3	0.663	OGFRL1	-0.629
ERGIC1	0.662	AKT3	-0.627
NUDT4P2	0.662	AGPAT7	-0.626
NUDT4	0.659	GAS1	-0.626
SLC9A3R2	0.659	FAM171A1	-0.625
MLPH	0.658	CXCL3	-0.625
SLC7A8	0.657	AKR1C1	-0.622
RUSC1	0.656	DPP4	-0.621
TRGC2	0.651	PPARA	-0.621
ENTPD8	0.646	APLF	-0.618
SOX13	0.646	SPTBN1	-0.616
TRIM3	0.646	FYN	-0.615
SUOX	0.644	GLIPR2	-0.613
ZNF552	0.643	FSCN1	-0.613
TTC39A	0.642	ZNF438	-0.613
ANXA9	0.641	SNFT	-0.611
IGFBP5	0.641	OPTN	-0.608
RAB26	0.641	PLSCR2	-0.608
MYST2	0.639	HLA-H	-0.607
PBX1	0.637	IL1RAP	-0.607
MIR29B2CHG	0.635	ARHGAP21	-0.606
FRAT1	0.635	PHLDA1	-0.606
TMEM86A	0.633	FZD2	-0.605
MUM1L1	0.632	DNMT2	-0.604
TTC6	0.631	PMAIP1	-0.603
CDYL2	0.63	PALM2	-0.602
NRK	0.629	CEBPD	-0.601
RGL2	0.629	EIF5A2	-0.6
RHOH	0.629
CCDC162P	0.628
TNRC8	0.627
AVIL	0.625
GPR81	0.625
IGSF3	0.625
SEPP1	0.624
GATA3	0.621
ANKRD22	0.618
TSPAN13	0.618
RSAD1	0.617
LRRC73	0.616
TTC6	0.614
SLC39A11	0.613
ABCG1	0.611
ATP7B	0.611
EMP2	0.609
CD1A	0.608
BLNK	0.607
RHBG	0.607
SLC44A4	0.607
CXXC4	0.606
EFHD1	0.606
ERBB2	0.605
MAN1C1	0.605
