# Supplementary material for: SRARP and HSPB7 are epigenetically regulated gene pairs that function as tumor suppressors and predict clinical outcome in malignancies
Source: Mol Oncol. 2018 Apr 16;12(5):724–55. doi: 10.1002/1878-0261.12195 (PMC5928383; doi:10.1002/1878-0261.12195)
Supplement: Supplementary file 8 — Table S5. Functional annotation clustering of SRARP‐signature genes based on positive (a) or inverse (b) correlations with SRARP expression in 50 breast cancer cell lines. [file MOL2-12-724-s008.xlsx]

## Sheet: SRARP-Signature-Positive
Table S5a. Functional Annotation Clustering of SRARP-signature genes based on positive correlations with SRARP expression in 50 breast cancer cell lines. Functional annotation was carried out using DAVID Functional Annotation Tool at p< 0.05.
Annotation Cluster 1	Enrichment Score: 2.4658848920446177
Category	Term	Count	%	PValue	Genes	List Total	Pop Hits	Pop Total	Fold Enrichment	Bonferroni	Benjamini	FDR
GOTERM_CC_FAT	GO:0031410~cytoplasmic vesicle	11	12.2222	0.00139673	EPN3, MYRIP, TGFB3, RHBG, CACNG4, TFF3, CXXC4, LRRK2, SLC40A1, ATP7B, ATP8A1	66	642	12782	3.31828	0.171957	0.171957	1.62528
GOTERM_CC_FAT	GO:0031982~vesicle	11	12.2222	0.00191941	EPN3, MYRIP, TGFB3, RHBG, CACNG4, TFF3, CXXC4, LRRK2, SLC40A1, ATP7B, ATP8A1	66	670	12782	3.1796	0.228462	0.121628	2.22725
GOTERM_CC_FAT	GO:0016023~cytoplasmic membrane-bounded vesicle	9	10	0.00650705	EPN3, MYRIP, TGFB3, CACNG4, TFF3, CXXC4, LRRK2, SLC40A1, ATP7B	66	550	12782	3.16909	0.585765	0.254555	7.36805
GOTERM_CC_FAT	GO:0031988~membrane-bounded vesicle	9	10	0.00784866	EPN3, MYRIP, TGFB3, CACNG4, TFF3, CXXC4, LRRK2, SLC40A1, ATP7B	66	568	12782	3.06866	0.65484	0.233513	8.82399
Annotation Cluster 2	Enrichment Score: 1.9428994561990174
Category	Term	Count	%	PValue	Genes	List Total	Pop Hits	Pop Total	Fold Enrichment	Bonferroni	Benjamini	FDR
SP_PIR_KEYWORDS	membrane	43	47.7778	0.00273565	SLC39A11, GPR160, SLC44A4, ERBB2, GPR81, SLC9A2, TRGC2, SLC7A8, RHBG, BCAM, SIDT1, SYNGR2, CANT1, ENTPD8, SLC4A8, RHOB, CREB3L4, RAB26, RHOH, LRFN2, BLNK, REEP6, GOLT1A, CACNG4, TSPAN13, CD1A, TRIL, MAN1C1, ERGIC1, SLC9A3R2, ABCG1, RND1, UMODL1, ATP2A3, IGSF3, TMEM86A, LRRK2, SLC40A1, EMP2, CACNA1D, DEGS2, ATP7B, ATP8A1	90	6256	19235	1.469	0.38759	0.217434	3.31493
UP_SEQ_FEATURE	transmembrane region	36	40	0.00323647	SLC39A11, GPR160, SLC44A4, ERBB2, GPR81, SLC9A2, TRGC2, SLC7A8, RHBG, BCAM, SIDT1, SYNGR2, CANT1, ENTPD8, SLC4A8, CREB3L4, LRFN2, REEP6, GOLT1A, CACNG4, TSPAN13, CD1A, TRIL, MAN1C1, ERGIC1, ABCG1, UMODL1, ATP2A3, IGSF3, TMEM86A, SLC40A1, EMP2, CACNA1D, DEGS2, ATP7B, ATP8A1	90	4911	19113	1.55675	0.689714	0.689714	4.35628
SP_PIR_KEYWORDS	transmembrane	36	40	0.00360876	SLC39A11, GPR160, SLC44A4, ERBB2, GPR81, SLC9A2, TRGC2, SLC7A8, RHBG, BCAM, SIDT1, SYNGR2, CANT1, ENTPD8, SLC4A8, CREB3L4, LRFN2, REEP6, GOLT1A, CACNG4, TSPAN13, CD1A, TRIL, MAN1C1, ERGIC1, ABCG1, UMODL1, ATP2A3, IGSF3, TMEM86A, SLC40A1, EMP2, CACNA1D, DEGS2, ATP7B, ATP8A1	90	4973	19235	1.54715	0.476457	0.194033	4.35146
UP_SEQ_FEATURE	topological domain:Cytoplasmic	27	30	0.0049326	GPR160, SLC44A4, GPR81, ERBB2, SLC9A2, RHBG, TRGC2, BCAM, SIDT1, CANT1, ENTPD8, SLC4A8, CREB3L4, LRFN2, GOLT1A, TSPAN13, CD1A, TRIL, MAN1C1, ERGIC1, ABCG1, UMODL1, ATP2A3, IGSF3, CACNA1D, ATP7B, ATP8A1	90	3374	19113	1.69944	0.832216	0.590385	6.56836
GOTERM_CC_FAT	GO:0031224~intrinsic to membrane	38	42.2222	0.0157328	SLC39A11, GPR160, SLC44A4, ERBB2, GPR81, SLC9A2, TRGC2, SLC7A8, RHBG, BCAM, SIDT1, SYNGR2, CANT1, ENTPD8, SLC4A8, RHOB, CREB3L4, RAB26, LRFN2, REEP6, GOLT1A, CACNG4, TSPAN13, CD1A, TRIL, MAN1C1, ERGIC1, ABCG1, UMODL1, ATP2A3, IGSF3, TMEM86A, SLC40A1, EMP2, CACNA1D, DEGS2, ATP7B, ATP8A1	66	5485	12782	1.34172	0.882441	0.348294	16.9654
GOTERM_CC_FAT	GO:0016021~integral to membrane	36	40	0.0289122	SLC39A11, GPR160, SLC44A4, ERBB2, GPR81, SLC9A2, TRGC2, SLC7A8, RHBG, BCAM, SIDT1, SYNGR2, CANT1, ENTPD8, SLC4A8, CREB3L4, LRFN2, REEP6, GOLT1A, CACNG4, TSPAN13, CD1A, TRIL, MAN1C1, ERGIC1, ABCG1, UMODL1, ATP2A3, IGSF3, TMEM86A, SLC40A1, EMP2, CACNA1D, DEGS2, ATP7B, ATP8A1	66	5297	12782	1.31622	0.98095	0.483208	29.1039
SP_PIR_KEYWORDS	glycoprotein	29	32.2222	0.0311436	GPR160, SLC44A4, ERBB2, GPR81, SLC9A2, RHBG, TGFB3, TRGC2, BCAM, SIDT1, CANT1, ENTPD8, CREB3L4, SEPP1, LRFN2, CACNG4, TSPAN13, CD1A, F7, TRIL, MAN1C1, ERGIC1, UMODL1, HPX, IGSF3, SLC40A1, EMP2, CACNA1D, IGFBP5	90	4318	19235	1.43537	0.996529	0.61089	32.2502
UP_SEQ_FEATURE	glycosylation site:N-linked (GlcNAc...)	28	31.1111	0.0338143	GPR160, SLC44A4, ERBB2, GPR81, SLC9A2, RHBG, TGFB3, TRGC2, BCAM, SIDT1, CANT1, ENTPD8, CREB3L4, SEPP1, LRFN2, CACNG4, TSPAN13, CD1A, F7, TRIL, MAN1C1, ERGIC1, UMODL1, HPX, IGSF3, SLC40A1, EMP2, CACNA1D	90	4129	19113	1.44012	0.999996	0.91656	37.6643
UP_SEQ_FEATURE	topological domain:Extracellular	20	22.2222	0.0432496	GPR160, SLC44A4, GPR81, ERBB2, SLC9A2, RHBG, TSPAN13, CD1A, BCAM, SIDT1, TRIL, ABCG1, UMODL1, ENTPD8, IGSF3, SLC4A8, CACNA1D, ATP7B, ATP8A1, LRFN2	90	2719	19113	1.56209	1	0.930061	45.5272
Annotation Cluster 3	Enrichment Score: 1.6193464135573836
Category	Term	Count	%	PValue	Genes	List Total	Pop Hits	Pop Total	Fold Enrichment	Bonferroni	Benjamini	FDR
SP_PIR_KEYWORDS	transport	18	20	0.00152471	SLC39A11, GOLT1A, SLC9A2, SLC7A8, RHBG, CACNG4, ERGIC1, ABCG1, TRIM3, ATP2A3, HPX, SLC4A8, RHOB, DOPEY2, RAB26, CACNA1D, SLC40A1, ATP7B	90	1670	19235	2.30359	0.239007	0.239007	1.86022
GOTERM_MF_FAT	GO:0022890~inorganic cation transmembrane transporter activity	5	5.55556	0.00517582	ATP2A3, SLC9A2, RHBG, SLC40A1, ATP7B	61	151	12983	7.04755	0.709178	0.218866	6.47033
GOTERM_BP_FAT	GO:0006812~cation transport	9	10	0.00691773	SLC39A11, ATP2A3, SLC9A2, SLC4A8, RHBG, CACNG4, CACNA1D, SLC40A1, ATP7B	70	553	13528	3.14523	0.996697	0.681016	10.1432
GOTERM_BP_FAT	GO:0030001~metal ion transport	8	8.88889	0.00931825	SLC39A11, ATP2A3, SLC9A2, SLC4A8, CACNG4, CACNA1D, SLC40A1, ATP7B	70	465	13528	3.32485	0.999549	0.723113	13.4321
GOTERM_MF_FAT	GO:0015082~di-, tri-valent inorganic cation transmembrane transporter activity	3	3.33333	0.0139458	ATP2A3, SLC40A1, ATP7B	61	39	12983	16.372	0.964651	0.284123	16.5592
GOTERM_MF_FAT	GO:0046873~metal ion transmembrane transporter activity	6	6.66667	0.0175504	SLC39A11, ATP2A3, CACNG4, CACNA1D, SLC40A1, ATP7B	61	328	12983	3.89334	0.985214	0.259927	20.4067
SP_PIR_KEYWORDS	ion transport	8	8.88889	0.0176581	SLC39A11, ATP2A3, SLC9A2, SLC4A8, CACNG4, CACNA1D, SLC40A1, ATP7B	90	578	19235	2.95809	0.958789	0.471551	19.6873
GOTERM_BP_FAT	GO:0006811~ion transport	9	10	0.0409671	SLC39A11, ATP2A3, SLC9A2, SLC4A8, RHBG, CACNG4, CACNA1D, SLC40A1, ATP7B	70	768	13528	2.26473	1	0.883705	47.5065
Annotation Cluster 4	Enrichment Score: 1.4455296874050014
Category	Term	Count	%	PValue	Genes	List Total	Pop Hits	Pop Total	Fold Enrichment	Bonferroni	Benjamini	FDR
GOTERM_BP_FAT	GO:0009725~response to hormone stimulus	8	8.88889	0.00259889	AR, HMGCS2, GATA3, ERBB2, GPR81, TGFB3, TFF3, ABCG1	70	367	13528	4.21269	0.882542	0.657278	3.93006
GOTERM_BP_FAT	GO:0009719~response to endogenous stimulus	8	8.88889	0.00447297	AR, HMGCS2, GATA3, ERBB2, GPR81, TGFB3, TFF3, ABCG1	70	405	13528	3.81743	0.975016	0.70766	6.67392
GOTERM_BP_FAT	GO:0010033~response to organic substance	10	11.1111	0.0106562	AR, HMGCS2, GATA3, ERBB2, GPR81, TGFB3, TFF3, CREB3L4, ABCG1, ATP7B	70	721	13528	2.6804	0.999852	0.71623	15.216
Annotation Cluster 5	Enrichment Score: 1.4129244952460638
Category	Term	Count	%	PValue	Genes	List Total	Pop Hits	Pop Total	Fold Enrichment	Bonferroni	Benjamini	FDR
GOTERM_MF_FAT	GO:0005070~SH3/SH2 adaptor activity	3	3.33333	0.0214908	RUSC1, TOB1, BLNK	61	49	12983	13.0308	0.994319	0.26225	24.425
GOTERM_MF_FAT	GO:0060090~molecular adaptor activity	3	3.33333	0.0383295	RUSC1, TOB1, BLNK	61	67	12983	9.52997	0.999909	0.357858	39.577
Annotation Cluster 6	Enrichment Score: 1.2872360562579674
Category	Term	Count	%	PValue	Genes	List Total	Pop Hits	Pop Total	Fold Enrichment	Bonferroni	Benjamini	FDR
GOTERM_MF_FAT	GO:0030695~GTPase regulator activity	7	7.77778	0.0106253	MYRIP, MLPH, NRK, LRRK2, TBC1D30, RGL2, RHOH	61	404	12983	3.68775	0.92132	0.304549	12.8638
GOTERM_MF_FAT	GO:0060589~nucleoside-triphosphatase regulator activity	7	7.77778	0.0117563	MYRIP, MLPH, NRK, LRRK2, TBC1D30, RGL2, RHOH	61	413	12983	3.60739	0.94007	0.296595	14.1391
GOTERM_MF_FAT	GO:0005083~small GTPase regulator activity	5	5.55556	0.0376643	MYRIP, MLPH, NRK, TBC1D30, RGL2	61	274	12983	3.88387	0.999892	0.366734	39.036
Annotation Cluster 8	Enrichment Score: 1.22837876314294
Category	Term	Count	%	PValue	Genes	List Total	Pop Hits	Pop Total	Fold Enrichment	Bonferroni	Benjamini	FDR
GOTERM_MF_FAT	GO:0046872~metal ion binding	31	34.4444	0.00260516	ZNF552, SLC39A11, MLPH, SLC9A2, CXXC4, RSAD1, ZNF652, CANT1, LNX1, EFHD1, ANXA9, TRIM3, GATA3, ENTPD8, AVIL, SLC4A8, MYST2, SUOX, AR, NUDT4, CACNG4, F7, MAN1C1, MYRIP, UMODL1, HPX, ATP2A3, SLC40A1, CACNA1D, ATP7B, ATP8A1	61	4140	12983	1.5937	0.462506	0.26686	3.30663
GOTERM_MF_FAT	GO:0043169~cation binding	31	34.4444	0.00305533	ZNF552, SLC39A11, MLPH, SLC9A2, CXXC4, RSAD1, ZNF652, CANT1, LNX1, EFHD1, ANXA9, TRIM3, GATA3, ENTPD8, AVIL, SLC4A8, MYST2, SUOX, AR, NUDT4, CACNG4, F7, MAN1C1, MYRIP, UMODL1, HPX, ATP2A3, SLC40A1, CACNA1D, ATP7B, ATP8A1	61	4179	12983	1.57883	0.517262	0.215541	3.86768
GOTERM_MF_FAT	GO:0043167~ion binding	31	34.4444	0.0039118	ZNF552, SLC39A11, MLPH, SLC9A2, CXXC4, RSAD1, ZNF652, CANT1, LNX1, EFHD1, ANXA9, TRIM3, GATA3, ENTPD8, AVIL, SLC4A8, MYST2, SUOX, AR, NUDT4, CACNG4, F7, MAN1C1, MYRIP, UMODL1, HPX, ATP2A3, SLC40A1, CACNA1D, ATP7B, ATP8A1	61	4241	12983	1.55575	0.606563	0.208012	4.92684
Annotation Cluster 9	Enrichment Score: 1.227574160643094
Category	Term	Count	%	PValue	Genes	List Total	Pop Hits	Pop Total	Fold Enrichment	Bonferroni	Benjamini	FDR
GOTERM_BP_FAT	GO:0048732~gland development	6	6.66667	0.000618992	AR, ERBB2, FOXA1, TGFB3, PBX1, ATP7B	70	135	13528	8.58921	0.399257	0.399257	0.949452
GOTERM_BP_FAT	GO:0030879~mammary gland development	3	3.33333	0.0410167	ERBB2, TGFB3, ATP7B	70	63	13528	9.20272	1	0.868344	47.5483
Annotation Cluster 10	Enrichment Score: 1.1566053210480158
Category	Term	Count	%	PValue	Genes	List Total	Pop Hits	Pop Total	Fold Enrichment	Bonferroni	Benjamini	FDR
GOTERM_BP_FAT	GO:0046907~intracellular transport	10	11.1111	0.00594823	MYRIP, NUDT4, MLPH, TGFB3, RHOB, DOPEY2, ERGIC1, ABCG1, ATP7B, TOB1	70	657	13528	2.94151	0.992628	0.706976	8.78211
GOTERM_BP_FAT	GO:0008104~protein localization	11	12.2222	0.013497	MYRIP, TRIM3, GOLT1A, MLPH, SLC9A2, TGFB3, RHOB, DOPEY2, RAB26, ABCG1, TOB1	70	882	13528	2.41024	0.999986	0.752899	18.8902
GOTERM_BP_FAT	GO:0015031~protein transport	10	11.1111	0.0148961	MYRIP, TRIM3, GOLT1A, MLPH, TGFB3, RHOB, DOPEY2, RAB26, ABCG1, TOB1	70	762	13528	2.53618	0.999996	0.746506	20.6446
Annotation Cluster 11	Enrichment Score: 1.0568390642185892
Category	Term	Count	%	PValue	Genes	List Total	Pop Hits	Pop Total	Fold Enrichment	Bonferroni	Benjamini	FDR
PIR_SUPERFAMILY	PIRSF037169:small GTPase, Rho type	3	3.33333	0.00232445	RND1, RHOB, RHOH	37	15	7396	39.9784	0.097327	0.097327	2.1537
INTERPRO	IPR003578:Ras small GTPase, Rho type	3	3.33333	0.0045001	RND1, RHOB, RHOH	85	20	16659	29.3982	0.679087	0.679087	5.69783
INTERPRO	IPR001806:Ras GTPase	5	5.55556	0.00482519	RND1, RHOB, RAB26, LRRK2, RHOH	85	135	16659	7.25882	0.704442	0.456348	6.0976
SMART	SM00174:RHO	3	3.33333	0.0050958	RND1, RHOB, RHOH	50	20	9079	27.237	0.271485	0.271485	5.02493
UP_SEQ_FEATURE	short sequence motif:Effector region	4	4.44444	0.00992532	RND1, RHOB, RAB26, RHOH	90	95	19113	8.94175	0.972702	0.6989	12.8075
INTERPRO	IPR005225:Small GTP-binding protein	5	5.55556	0.0100987	RND1, RHOB, RAB26, LRRK2, RHOH	85	167	16659	5.86791	0.922526	0.573697	12.368
GOTERM_BP_FAT	GO:0007264~small GTPase mediated signal transduction	6	6.66667	0.0195891	RND1, RHOB, RAB26, LRRK2, RGL2, RHOH	70	305	13528	3.80178	1	0.742521	26.2735
INTERPRO	IPR013753:Ras	4	4.44444	0.0253049	RND1, RHOB, RAB26, RHOH	85	125	16659	6.27162	0.998434	0.659209	28.3505
SP_PIR_KEYWORDS	prenylation	4	4.44444	0.0358157	RND1, RHOB, RAB26, RHOH	90	156	19235	5.48006	0.998539	0.606495	36.1629
UP_SEQ_FEATURE	nucleotide phosphate-binding region:GTP	5	5.55556	0.0490033	RND1, RHOB, RAB26, LRRK2, RHOH	90	295	19113	3.59944	1	0.925069	49.8598
Annotation Cluster 12	Enrichment Score: 1.0364183188945675
Category	Term	Count	%	PValue	Genes	List Total	Pop Hits	Pop Total	Fold Enrichment	Bonferroni	Benjamini	FDR
GOTERM_MF_FAT	GO:0042626~ATPase activity, coupled to transmembrane movement of substances	4	4.44444	0.01393	ATP2A3, ABCG1, ATP7B, ATP8A1	61	109	12983	7.8105	0.964515	0.309929	16.5419
INTERPRO	IPR008250:ATPase, P-type, ATPase-associated region	3	3.33333	0.0141639	ATP2A3, ATP7B, ATP8A1	85	36	16659	16.3324	0.972534	0.592904	16.9353
INTERPRO	IPR018303:ATPase, P-type phosphorylation site	3	3.33333	0.0141639	ATP2A3, ATP7B, ATP8A1	85	36	16659	16.3324	0.972534	0.592904	16.9353
INTERPRO	IPR001757:ATPase, P-type, K/Mg/Cd/Cu/Zn/Na/Ca/Na/H-transporter	3	3.33333	0.0141639	ATP2A3, ATP7B, ATP8A1	85	36	16659	16.3324	0.972534	0.592904	16.9353
UP_SEQ_FEATURE	active site:4-aspartylphosphate intermediate	3	3.33333	0.0142075	ATP2A3, ATP7B, ATP8A1	90	39	19113	16.3359	0.994291	0.725121	17.8486
GOTERM_MF_FAT	GO:0043492~ATPase activity, coupled to movement of substances	4	4.44444	0.0142742	ATP2A3, ABCG1, ATP7B, ATP8A1	61	110	12983	7.73949	0.967345	0.267336	16.9167
GOTERM_MF_FAT	GO:0016820~hydrolase activity, acting on acid anhydrides, catalyzing transmembrane movement of substances	4	4.44444	0.0146233	ATP2A3, ABCG1, ATP7B, ATP8A1	61	111	12983	7.66977	0.969985	0.253359	17.2951
INTERPRO	IPR005834:Haloacid dehalogenase-like hydrolase	3	3.33333	0.0164981	ATP2A3, ATP7B, ATP8A1	85	39	16659	15.076	0.984887	0.567615	19.4574
GOTERM_MF_FAT	GO:0015399~primary active transmembrane transporter activity	4	4.44444	0.0187834	ATP2A3, ABCG1, ATP7B, ATP8A1	61	122	12983	6.97823	0.989034	0.259822	21.6848
GOTERM_MF_FAT	GO:0015405~P-P-bond-hydrolysis-driven transmembrane transporter activity	4	4.44444	0.0187834	ATP2A3, ABCG1, ATP7B, ATP8A1	61	122	12983	6.97823	0.989034	0.259822	21.6848
GOTERM_MF_FAT	GO:0015662~ATPase activity, coupled to transmembrane movement of ions, phosphorylative mechanism	3	3.33333	0.0248882	ATP2A3, ATP7B, ATP8A1	61	53	12983	12.0473	0.997517	0.283403	27.7384
GOTERM_MF_FAT	GO:0042625~ATPase activity, coupled to transmembrane movement of ions	3	3.33333	0.0458777	ATP2A3, ATP7B, ATP8A1	61	74	12983	8.62849	0.999986	0.398338	45.4131
Annotation Cluster 14	Enrichment Score: 0.858291810262476
Category	Term	Count	%	PValue	Genes	List Total	Pop Hits	Pop Total	Fold Enrichment	Bonferroni	Benjamini	FDR
GOTERM_BP_FAT	GO:0009968~negative regulation of signal transduction	5	5.55556	0.0262481	TGFB3, CXXC4, TOB1, IGFBP5, RHOH	70	221	13528	4.37233	1	0.814352	33.6224
GOTERM_BP_FAT	GO:0010648~negative regulation of cell communication	5	5.55556	0.0377324	TGFB3, CXXC4, TOB1, IGFBP5, RHOH	70	248	13528	3.89631	1	0.89576	44.7114
Annotation Cluster 15	Enrichment Score: 0.8145310002256365
Category	Term	Count	%	PValue	Genes	List Total	Pop Hits	Pop Total	Fold Enrichment	Bonferroni	Benjamini	FDR
GOTERM_BP_FAT	GO:0048878~chemical homeostasis	8	8.88889	0.0152196	HPX, ERBB2, FOXA1, SLC9A2, SLC7A8, SLC40A1, ABCG1, ATP7B	70	512	13528	3.01964	0.999997	0.71697	21.0451
Annotation Cluster 16	Enrichment Score: 0.7948514929475399
Category	Term	Count	%	PValue	Genes	List Total	Pop Hits	Pop Total	Fold Enrichment	Bonferroni	Benjamini	FDR
SP_PIR_KEYWORDS	golgi apparatus	7	7.77778	0.0550906	GOLT1A, CREB3L4, MAN1C1, ERGIC1, ABCG1, ATP7B, CANT1	90	588	19235	2.54431	0.999961	0.71858	50.209
UP_SEQ_FEATURE	topological domain:Lumenal	6	6.66667	0.0563283	GOLT1A, ATP2A3, CREB3L4, MAN1C1, ERGIC1, CANT1	90	444	19113	2.86982	1	0.926921	54.9135
GOTERM_CC_FAT	GO:0005794~Golgi apparatus	9	10	0.0735662	GOLT1A, CREB3L4, DOPEY2, LRRK2, MAN1C1, ERGIC1, ABCG1, ATP7B, CANT1	66	872	12782	1.99885	0.999967	0.682155	59.1736
SP_PIR_KEYWORDS	endoplasmic reticulum	6	6.66667	0.234458	ATP2A3, CREB3L4, ERGIC1, DEGS2, ABCG1, CANT1	90	713	19235	1.7985	1	0.886256	96.2665
GOTERM_CC_FAT	GO:0005783~endoplasmic reticulum	6	6.66667	0.545122	ATP2A3, CREB3L4, ERGIC1, DEGS2, ABCG1, CANT1	66	960	12782	1.21042	1	0.985789	99.9902
SP_PIR_KEYWORDS	Signal-anchor	3	3.33333	0.583242	CREB3L4, MAN1C1, CANT1	90	421	19235	1.52296	1	0.97158	99.9979
Annotation Cluster 17	Enrichment Score: 0.7541432114164137
Category	Term	Count	%	PValue	Genes	List Total	Pop Hits	Pop Total	Fold Enrichment	Bonferroni	Benjamini	FDR
GOTERM_BP_FAT	GO:0048732~gland development	6	6.66667	0.000618992	AR, ERBB2, FOXA1, TGFB3, PBX1, ATP7B	70	135	13528	8.58921	0.399257	0.399257	0.949452
GOTERM_MF_FAT	GO:0046983~protein dimerization activity	10	11.1111	0.000795743	AR, ANXA9, XBP1, ERBB2, TGFB3, CREB3L4, PBX1, LRRK2, ABCG1, RGL2	61	542	12983	3.92686	0.172596	0.172596	1.0209
GOTERM_MF_FAT	GO:0046982~protein heterodimerization activity	5	5.55556	0.0155213	ERBB2, TGFB3, PBX1, ABCG1, RGL2	61	208	12983	5.11625	0.975839	0.249028	18.2614
GOTERM_MF_FAT	GO:0043565~sequence-specific DNA binding	8	8.88889	0.0212835	AR, SOX13, XBP1, GATA3, FOXA1, SPDEF, CREB3L4, PBX1	61	607	12983	2.80509	0.994025	0.273858	24.2184
GOTERM_MF_FAT	GO:0003700~transcription factor activity	10	11.1111	0.0339861	AR, SOX13, XBP1, GATA3, FOXA1, SPDEF, CREB3L4, PBX1, NRK, MYST2	61	975	12983	2.18293	0.999733	0.35152	35.9632
Annotation Cluster 21	Enrichment Score: 0.48690448597441094
Category	Term	Count	%	PValue	Genes	List Total	Pop Hits	Pop Total	Fold Enrichment	Bonferroni	Benjamini	FDR
GOTERM_BP_FAT	GO:0010627~regulation of protein kinase cascade	5	5.55556	0.0382054	HPX, ERBB2, F7, CANT1, RHOH	70	249	13528	3.88067	1	0.882027	45.1286

## Sheet: SRARP-Signature-Inverse
Table S5b. Functional Annotation Clustering of SRARP-signature genes based on inverse correlations with SRARP expression in 50 breast cancer cell lines. Functional annotation was carried out using DAVID Functional Annotation Tool at p< 0.05.
Annotation Cluster 1	Enrichment Score: 2.556688504650195
Category	Term	Count	%	PValue	Genes	List Total	Pop Hits	Pop Total	Fold Enrichment	Bonferroni	Benjamini	FDR
SP_PIR_KEYWORDS	sh3 domain	6	7.79221	0.00145755	STAC, LYN, UBASH3B, FYN, SH3KBP1, SH3TC2	77	210	19235	7.13729	0.244258	0.0891268	1.79961
INTERPRO	IPR001452:Src homology-3 domain	6	7.79221	0.00214137	STAC, LYN, UBASH3B, FYN, SH3KBP1, SH3TC2	72	213	16659	6.51761	0.373319	0.373319	2.68795
SMART	SM00326:SH3	6	7.79221	0.00349866	STAC, LYN, UBASH3B, FYN, SH3KBP1, SH3TC2	45	213	9079	5.68326	0.175323	0.175323	3.38851
UP_SEQ_FEATURE	domain:SH3	5	6.49351	0.00543286	STAC, LYN, UBASH3B, FYN, SH3TC2	77	177	19113	7.01189	0.822168	0.822168	7.07793
Annotation Cluster 2	Enrichment Score: 2.088981509477329
Category	Term	Count	%	PValue	Genes	List Total	Pop Hits	Pop Total	Fold Enrichment	Bonferroni	Benjamini	FDR
GOTERM_BP_FAT	GO:0006928~cell motion	9	11.6883	0.00171514	CAV2, HOXA1, ETS1, FYN, CXCL3, ANXA1, ADAM17, MSN, GAS1	65	475	13528	3.94338	0.842843	0.370373	2.70101
GOTERM_CC_FAT	GO:0016324~apical plasma membrane	5	6.49351	0.00253484	CAV2, CAV1, ADAM17, MSN, DPP4	56	133	12782	8.58083	0.316623	0.0733153	2.9854
GOTERM_CC_FAT	GO:0045177~apical part of cell	5	6.49351	0.00727679	CAV2, CAV1, ADAM17, MSN, DPP4	56	179	12782	6.3757	0.665631	0.127976	8.35196
GOTERM_BP_FAT	GO:0048870~cell motility	6	7.79221	0.014923	CAV2, ETS1, FYN, CXCL3, ADAM17, MSN	65	307	13528	4.06755	1	0.555325	21.3238
GOTERM_BP_FAT	GO:0051674~localization of cell	6	7.79221	0.014923	CAV2, ETS1, FYN, CXCL3, ADAM17, MSN	65	307	13528	4.06755	1	0.555325	21.3238
GOTERM_BP_FAT	GO:0016477~cell migration	5	6.49351	0.0415153	CAV2, FYN, CXCL3, ADAM17, MSN	65	276	13528	3.77035	1	0.621876	49.1529
Annotation Cluster 3	Enrichment Score: 2.0489806676501265
Category	Term	Count	%	PValue	Genes	List Total	Pop Hits	Pop Total	Fold Enrichment	Bonferroni	Benjamini	FDR
GOTERM_BP_FAT	GO:0015718~monocarboxylic acid transport	4	5.19481	0.00168917	PPARA, SLC16A1, ANXA1, AKR1C1	65	50	13528	16.6498	0.838373	0.455282	2.66062
GOTERM_BP_FAT	GO:0006869~lipid transport	5	6.49351	0.00489051	PPARA, CAV1, ANXA1, APOL6, AKR1C1	65	145	13528	7.17666	0.994932	0.483465	7.52201
GOTERM_BP_FAT	GO:0010876~lipid localization	5	6.49351	0.00646567	PPARA, CAV1, ANXA1, APOL6, AKR1C1	65	157	13528	6.62812	0.999081	0.470432	9.82954
GOTERM_BP_FAT	GO:0046942~carboxylic acid transport	4	5.19481	0.0323592	PPARA, SLC16A1, ANXA1, AKR1C1	65	147	13528	5.66321	1	0.587905	40.8264
GOTERM_BP_FAT	GO:0015849~organic acid transport	4	5.19481	0.0329199	PPARA, SLC16A1, ANXA1, AKR1C1	65	148	13528	5.62495	1	0.585267	41.371
Annotation Cluster 4	Enrichment Score: 1.6846839046853501
Category	Term	Count	%	PValue	Genes	List Total	Pop Hits	Pop Total	Fold Enrichment	Bonferroni	Benjamini	FDR
UP_SEQ_FEATURE	lipid moiety-binding region:S-palmitoyl cysteine	5	6.49351	0.00587516	CAV1, LYN, FYN, PLSCR2, PALM2	77	181	19113	6.85693	0.845555	0.607005	7.63324
SP_PIR_KEYWORDS	palmitate	5	6.49351	0.0100801	CAV1, LYN, FYN, PLSCR2, PALM2	77	213	19235	5.86397	0.85704	0.194372	11.8504
GOTERM_BP_FAT	GO:0009628~response to abiotic stimulus	6	7.79221	0.0298672	CAV1, ZAK, STAC, LYN, FYN, TLR3	65	368	13528	3.39331	1	0.576921	38.3483
Annotation Cluster 5	Enrichment Score: 1.6586658461931916
Category	Term	Count	%	PValue	Genes	List Total	Pop Hits	Pop Total	Fold Enrichment	Bonferroni	Benjamini	FDR
SP_PIR_KEYWORDS	notch signaling pathway	3	3.8961	0.0114357	MAML2, ADAM17, JAG1	77	41	19235	18.2784	0.890113	0.198147	13.3416
GOTERM_BP_FAT	GO:0007219~Notch signaling pathway	3	3.8961	0.0251023	MAML2, ADAM17, JAG1	65	52	13528	12.0071	1	0.586896	33.3368
KEGG_PATHWAY	hsa04330:Notch signaling pathway	3	3.8961	0.0368152	MAML2, ADAM17, JAG1	34	47	5085	9.54631	0.93999	0.93999	32.5422
Annotation Cluster 6	Enrichment Score: 1.56779725437968
Category	Term	Count	%	PValue	Genes	List Total	Pop Hits	Pop Total	Fold Enrichment	Bonferroni	Benjamini	FDR
GOTERM_BP_FAT	GO:0009967~positive regulation of signal transduction	8	10.3896	0.000468321	CAV2, CAV1, LYN, CSF1, ADAM17, TLR3, JAG1, GAS1	65	295	13528	5.64402	0.396475	0.396475	0.744406
GOTERM_BP_FAT	GO:0010647~positive regulation of cell communication	8	10.3896	0.000893012	CAV2, CAV1, LYN, CSF1, ADAM17, TLR3, JAG1, GAS1	65	329	13528	5.06074	0.618291	0.382174	1.41497
GOTERM_BP_FAT	GO:0042127~regulation of cell proliferation	11	14.2857	0.00364344	CAV2, CAV1, LYN, ETS1, CSF1, ANXA1, ADAM17, MFGE8, JAG1, GAS1, EIF5A2	65	787	13528	2.90896	0.98045	0.544773	5.65598
GOTERM_BP_FAT	GO:0045637~regulation of myeloid cell differentiation	4	5.19481	0.00441144	ETS1, CSF1, TLR3, JAG1	65	70	13528	11.8927	0.991486	0.548121	6.8093
GOTERM_BP_FAT	GO:0032270~positive regulation of cellular protein metabolic process	6	7.79221	0.00484986	CAV1, LYN, CSF1, ADAM17, CDC20, EIF5A2	65	233	13528	5.35939	0.994704	0.527017	7.46174
GOTERM_BP_FAT	GO:0045321~leukocyte activation	6	7.79221	0.0056842	LYN, FYN, CSF1, ADAM17, TLR3, DPP4	65	242	13528	5.16008	0.997856	0.494791	8.69155
GOTERM_BP_FAT	GO:0051247~positive regulation of protein metabolic process	6	7.79221	0.00578278	CAV1, LYN, CSF1, ADAM17, CDC20, EIF5A2	65	243	13528	5.13884	0.998073	0.464842	8.83585
GOTERM_BP_FAT	GO:0010604~positive regulation of macromolecule metabolic process	11	14.2857	0.00661547	HOXA1, PPARA, CAV1, LYN, ETS1, CSF1, MAML2, ADAM17, TLR3, CDC20, EIF5A2	65	857	13528	2.67136	0.999219	0.449134	10.0462
GOTERM_BP_FAT	GO:0032268~regulation of cellular protein metabolic process	8	10.3896	0.00687389	CAV1, ZAK, LYN, CSF1, ADAM17, CDC20, IGF2BP3, EIF5A2	65	474	13528	3.51263	0.99941	0.435589	10.4187
GOTERM_BP_FAT	GO:0045639~positive regulation of myeloid cell differentiation	3	3.8961	0.0105857	ETS1, CSF1, JAG1	65	33	13528	18.9203	0.99999	0.559324	15.6126
GOTERM_BP_FAT	GO:0051272~positive regulation of cell motion	4	5.19481	0.0111629	LYN, ETS1, CSF1, ADAM17	65	98	13528	8.49482	0.999994	0.530613	16.3944
GOTERM_BP_FAT	GO:0001775~cell activation	6	7.79221	0.0114205	LYN, FYN, CSF1, ADAM17, TLR3, DPP4	65	287	13528	4.35101	0.999996	0.517301	16.7412
GOTERM_BP_FAT	GO:0051270~regulation of cell motion	5	6.49351	0.0131143	LYN, ETS1, CSF1, ADAM17, JAG1	65	193	13528	5.39179	0.999999	0.527155	18.9877
GOTERM_BP_FAT	GO:0032844~regulation of homeostatic process	4	5.19481	0.0167339	CAV1, LYN, ETS1, ADAM17	65	114	13528	7.30256	1	0.562596	23.5994
GOTERM_BP_FAT	GO:0002274~myeloid leukocyte activation	3	3.8961	0.0199508	LYN, CSF1, TLR3	65	46	13528	13.5732	1	0.595533	27.4904
GOTERM_BP_FAT	GO:0042325~regulation of phosphorylation	7	9.09091	0.0225195	CAV1, ZAK, LYN, CSF1, PIM1, ADAM17, TLR3	65	466	13528	3.12631	1	0.583934	30.4631
GOTERM_CC_FAT	GO:0045121~membrane raft	4	5.19481	0.0235579	CAV2, CAV1, LYN, ADAM17	56	143	12782	6.38462	0.972012	0.225414	24.775
GOTERM_BP_FAT	GO:0019220~regulation of phosphate metabolic process	7	9.09091	0.0267488	CAV1, ZAK, LYN, CSF1, PIM1, ADAM17, TLR3	65	485	13528	3.00384	1	0.576686	35.1101
GOTERM_BP_FAT	GO:0051174~regulation of phosphorus metabolic process	7	9.09091	0.0267488	CAV1, ZAK, LYN, CSF1, PIM1, ADAM17, TLR3	65	485	13528	3.00384	1	0.576686	35.1101
GOTERM_BP_FAT	GO:0009719~response to endogenous stimulus	6	7.79221	0.0423832	CAV2, PPARA, CAV1, LYN, ADAM17, MFGE8	65	405	13528	3.0833	1	0.614327	49.8823
GOTERM_BP_FAT	GO:0008284~positive regulation of cell proliferation	6	7.79221	0.0458447	LYN, CSF1, ADAM17, MFGE8, GAS1, EIF5A2	65	414	13528	3.01628	1	0.636431	52.6952
GOTERM_BP_FAT	GO:0001932~regulation of protein amino acid phosphorylation	4	5.19481	0.0485716	CAV1, ZAK, LYN, ADAM17	65	173	13528	4.81209	1	0.650915	54.8062
Annotation Cluster 7	Enrichment Score: 1.3941470726519407
Category	Term	Count	%	PValue	Genes	List Total	Pop Hits	Pop Total	Fold Enrichment	Bonferroni	Benjamini	FDR
GOTERM_BP_FAT	GO:0009967~positive regulation of signal transduction	8	10.3896	0.000468321	CAV2, CAV1, LYN, CSF1, ADAM17, TLR3, JAG1, GAS1	65	295	13528	5.64402	0.396475	0.396475	0.744406
GOTERM_BP_FAT	GO:0010647~positive regulation of cell communication	8	10.3896	0.000893012	CAV2, CAV1, LYN, CSF1, ADAM17, TLR3, JAG1, GAS1	65	329	13528	5.06074	0.618291	0.382174	1.41497
GOTERM_BP_FAT	GO:0032270~positive regulation of cellular protein metabolic process	6	7.79221	0.00484986	CAV1, LYN, CSF1, ADAM17, CDC20, EIF5A2	65	233	13528	5.35939	0.994704	0.527017	7.46174
GOTERM_BP_FAT	GO:0045321~leukocyte activation	6	7.79221	0.0056842	LYN, FYN, CSF1, ADAM17, TLR3, DPP4	65	242	13528	5.16008	0.997856	0.494791	8.69155
GOTERM_BP_FAT	GO:0051247~positive regulation of protein metabolic process	6	7.79221	0.00578278	CAV1, LYN, CSF1, ADAM17, CDC20, EIF5A2	65	243	13528	5.13884	0.998073	0.464842	8.83585
GOTERM_BP_FAT	GO:0032268~regulation of cellular protein metabolic process	8	10.3896	0.00687389	CAV1, ZAK, LYN, CSF1, ADAM17, CDC20, IGF2BP3, EIF5A2	65	474	13528	3.51263	0.99941	0.435589	10.4187
GOTERM_BP_FAT	GO:0043085~positive regulation of catalytic activity	8	10.3896	0.0111414	CAV1, ZAK, CSF1, PIM1, ADAM17, TLR3, CDC20, PMAIP1	65	520	13528	3.20189	0.999994	0.552997	16.3655
GOTERM_BP_FAT	GO:0001775~cell activation	6	7.79221	0.0114205	LYN, FYN, CSF1, ADAM17, TLR3, DPP4	65	287	13528	4.35101	0.999996	0.517301	16.7412
GOTERM_BP_FAT	GO:0002274~myeloid leukocyte activation	3	3.8961	0.0199508	LYN, CSF1, TLR3	65	46	13528	13.5732	1	0.595533	27.4904
GOTERM_BP_FAT	GO:0051726~regulation of cell cycle	6	7.79221	0.020002	CAV2, ZAK, ETS1, PIM1, ADAM17, GAS1	65	331	13528	3.77262	1	0.581563	27.5508
GOTERM_BP_FAT	GO:0044093~positive regulation of molecular function	8	10.3896	0.0202684	CAV1, ZAK, CSF1, PIM1, ADAM17, TLR3, CDC20, PMAIP1	65	586	13528	2.84127	1	0.572154	27.8643
GOTERM_BP_FAT	GO:0045860~positive regulation of protein kinase activity	5	6.49351	0.0211457	ZAK, CSF1, PIM1, ADAM17, TLR3	65	223	13528	4.66644	1	0.574001	28.8878
GOTERM_BP_FAT	GO:0042325~regulation of phosphorylation	7	9.09091	0.0225195	CAV1, ZAK, LYN, CSF1, PIM1, ADAM17, TLR3	65	466	13528	3.12631	1	0.583934	30.4631
GOTERM_BP_FAT	GO:0045859~regulation of protein kinase activity	6	7.79221	0.0234348	CAV1, ZAK, CSF1, PIM1, ADAM17, TLR3	65	345	13528	3.61953	1	0.585838	31.4945
GOTERM_BP_FAT	GO:0033674~positive regulation of kinase activity	5	6.49351	0.0237026	ZAK, CSF1, PIM1, ADAM17, TLR3	65	231	13528	4.50483	1	0.57767	31.7935
GOTERM_BP_FAT	GO:0002757~immune response-activating signal transduction	3	3.8961	0.0251023	LYN, FYN, TLR3	65	52	13528	12.0071	1	0.586896	33.3368
GOTERM_BP_FAT	GO:0043549~regulation of kinase activity	6	7.79221	0.0266655	CAV1, ZAK, CSF1, PIM1, ADAM17, TLR3	65	357	13528	3.49787	1	0.586417	35.0214
GOTERM_BP_FAT	GO:0019220~regulation of phosphate metabolic process	7	9.09091	0.0267488	CAV1, ZAK, LYN, CSF1, PIM1, ADAM17, TLR3	65	485	13528	3.00384	1	0.576686	35.1101
GOTERM_BP_FAT	GO:0051174~regulation of phosphorus metabolic process	7	9.09091	0.0267488	CAV1, ZAK, LYN, CSF1, PIM1, ADAM17, TLR3	65	485	13528	3.00384	1	0.576686	35.1101
GOTERM_BP_FAT	GO:0051347~positive regulation of transferase activity	5	6.49351	0.0267955	ZAK, CSF1, PIM1, ADAM17, TLR3	65	240	13528	4.3359	1	0.566801	35.1597
GOTERM_BP_FAT	GO:0002764~immune response-regulating signal transduction	3	3.8961	0.0288049	LYN, FYN, TLR3	65	56	13528	11.1495	1	0.583227	37.2626
GOTERM_BP_FAT	GO:0009628~response to abiotic stimulus	6	7.79221	0.0298672	CAV1, ZAK, STAC, LYN, FYN, TLR3	65	368	13528	3.39331	1	0.576921	38.3483
GOTERM_BP_FAT	GO:0051338~regulation of transferase activity	6	7.79221	0.0310895	CAV1, ZAK, CSF1, PIM1, ADAM17, TLR3	65	372	13528	3.35682	1	0.582298	39.5757
GOTERM_BP_FAT	GO:0070302~regulation of stress-activated protein kinase signaling pathway	3	3.8961	0.0422031	ZAK, LYN, TLR3	65	69	13528	9.04883	1	0.620308	49.7318
GOTERM_BP_FAT	GO:0001932~regulation of protein amino acid phosphorylation	4	5.19481	0.0485716	CAV1, ZAK, LYN, ADAM17	65	173	13528	4.81209	1	0.650915	54.8062
Annotation Cluster 9	Enrichment Score: 1.352146344775675
Category	Term	Count	%	PValue	Genes	List Total	Pop Hits	Pop Total	Fold Enrichment	Bonferroni	Benjamini	FDR
GOTERM_MF_FAT	GO:0005178~integrin binding	4	5.19481	0.00278734	LYN, ADAM17, MFGE8, ECM2	63	59	12983	13.9715	0.44509	0.44509	3.46763
GOTERM_MF_FAT	GO:0032403~protein complex binding	5	6.49351	0.014222	LYN, ADAM17, SPTBN1, MFGE8, ECM2	63	196	12983	5.25713	0.951315	0.45364	16.5657
Annotation Cluster 10	Enrichment Score: 1.2690549922514938
Category	Term	Count	%	PValue	Genes	List Total	Pop Hits	Pop Total	Fold Enrichment	Bonferroni	Benjamini	FDR
GOTERM_CC_FAT	GO:0016323~basolateral plasma membrane	6	7.79221	0.00175676	CAV2, CAV1, ANXA1, SH3KBP1, ADAM17, MSN	56	203	12782	6.74631	0.231831	0.0638096	2.07781
GOTERM_CC_FAT	GO:0016324~apical plasma membrane	5	6.49351	0.00253484	CAV2, CAV1, ADAM17, MSN, DPP4	56	133	12782	8.58083	0.316623	0.0733153	2.9854
GOTERM_BP_FAT	GO:0032270~positive regulation of cellular protein metabolic process	6	7.79221	0.00484986	CAV1, LYN, CSF1, ADAM17, CDC20, EIF5A2	65	233	13528	5.35939	0.994704	0.527017	7.46174
GOTERM_BP_FAT	GO:0051247~positive regulation of protein metabolic process	6	7.79221	0.00578278	CAV1, LYN, CSF1, ADAM17, CDC20, EIF5A2	65	243	13528	5.13884	0.998073	0.464842	8.83585
GOTERM_CC_FAT	GO:0045177~apical part of cell	5	6.49351	0.00727679	CAV2, CAV1, ADAM17, MSN, DPP4	56	179	12782	6.3757	0.665631	0.127976	8.35196
GOTERM_CC_FAT	GO:0005925~focal adhesion	4	5.19481	0.00958617	CAV2, CAV1, SH3KBP1, ADAM17	56	102	12782	8.95098	0.764221	0.148316	10.8658
GOTERM_CC_FAT	GO:0005924~cell-substrate adherens junction	4	5.19481	0.010642	CAV2, CAV1, SH3KBP1, ADAM17	56	106	12782	8.61321	0.799081	0.14827	11.9939
GOTERM_CC_FAT	GO:0030055~cell-substrate junction	4	5.19481	0.0123479	CAV2, CAV1, SH3KBP1, ADAM17	56	112	12782	8.15179	0.844904	0.155853	13.7889
GOTERM_BP_FAT	GO:0010033~response to organic substance	9	11.6883	0.0198297	CAV2, PPARA, CAV1, LYN, FYN, ADAM17, TLR3, MFGE8, PMAIP1	65	721	13528	2.59793	1	0.608883	27.3474
GOTERM_CC_FAT	GO:0045121~membrane raft	4	5.19481	0.0235579	CAV2, CAV1, LYN, ADAM17	56	143	12782	6.38462	0.972012	0.225414	24.775
GOTERM_BP_FAT	GO:0001666~response to hypoxia	4	5.19481	0.0255352	PPARA, CAV1, ADAM17, DPP4	65	134	13528	6.21263	1	0.58163	33.8073
GOTERM_CC_FAT	GO:0005912~adherens junction	4	5.19481	0.0289914	CAV2, CAV1, SH3KBP1, ADAM17	56	155	12782	5.89032	0.987881	0.241045	29.6244
GOTERM_BP_FAT	GO:0070482~response to oxygen levels	4	5.19481	0.029102	PPARA, CAV1, ADAM17, DPP4	65	141	13528	5.9042	1	0.577038	37.568
GOTERM_BP_FAT	GO:0016044~membrane organization	6	7.79221	0.0339543	CAV2, CAV1, PLSCR2, SH3KBP1, MFGE8, RIN3	65	381	13528	3.27753	1	0.587959	42.3633
GOTERM_CC_FAT	GO:0048471~perinuclear region of cytoplasm	5	6.49351	0.0350907	CAV2, CAV1, LYN, CSF1, OPTN	56	288	12782	3.96267	0.995291	0.270348	34.7256
GOTERM_CC_FAT	GO:0070161~anchoring junction	4	5.19481	0.0377313	CAV2, CAV1, SH3KBP1, ADAM17	56	172	12782	5.30814	0.996878	0.274223	36.8271
GOTERM_BP_FAT	GO:0009719~response to endogenous stimulus	6	7.79221	0.0423832	CAV2, PPARA, CAV1, LYN, ADAM17, MFGE8	65	405	13528	3.0833	1	0.614327	49.8823
Annotation Cluster 12	Enrichment Score: 1.2165140781025283
Category	Term	Count	%	PValue	Genes	List Total	Pop Hits	Pop Total	Fold Enrichment	Bonferroni	Benjamini	FDR
GOTERM_BP_FAT	GO:0006955~immune response	9	11.6883	0.0156198	HLA-H, LYN, ETS1, CXCL3, IL1RAP, ADAM17, TLR3, NFIL3, GBP4	65	690	13528	2.71465	1	0.554315	22.2068
GOTERM_BP_FAT	GO:0009611~response to wounding	7	9.09091	0.0388037	PPARA, LYN, CXCL3, IL1RAP, ANXA1, ADAM17, TLR3	65	530	13528	2.7488	1	0.612516	46.8092
Annotation Cluster 14	Enrichment Score: 1.109933004964688
Category	Term	Count	%	PValue	Genes	List Total	Pop Hits	Pop Total	Fold Enrichment	Bonferroni	Benjamini	FDR
SP_PIR_KEYWORDS	kinase	9	11.6883	0.0057046	MAP4K4, ZAK, LYN, FYN, PIM1, PALM2, ROR1, SH3KBP1, AKT3	77	688	19235	3.2678	0.666602	0.145225	6.8749
SP_PIR_KEYWORDS	transforming protein	3	3.8961	0.00796417	LYN, FYN, PIM1	77	34	19235	22.0416	0.784596	0.174615	9.47571
GOTERM_MF_FAT	GO:0004713~protein tyrosine kinase activity	5	6.49351	0.00808674	CAV2, ZAK, LYN, FYN, ROR1	63	166	12983	6.20721	0.819719	0.435085	9.75687
UP_SEQ_FEATURE	domain:Protein kinase	7	9.09091	0.010886	MAP4K4, ZAK, LYN, FYN, PIM1, ROR1, AKT3	77	469	19113	3.70479	0.968877	0.579978	13.7135
INTERPRO	IPR017441:Protein kinase, ATP binding site	7	9.09091	0.012902	MAP4K4, ZAK, LYN, FYN, PIM1, ROR1, AKT3	72	455	16659	3.55962	0.941042	0.757187	15.2157
GOTERM_BP_FAT	GO:0006468~protein amino acid phosphorylation	9	11.6883	0.0129493	CAV2, MAP4K4, ZAK, LYN, FYN, PIM1, ROR1, SPTBN1, AKT3	65	667	13528	2.80826	0.999999	0.541863	18.7714
SP_PIR_KEYWORDS	Proto-oncogene	5	6.49351	0.013064	ZAK, LYN, ETS1, FYN, PIM1	77	230	19235	5.43055	0.919926	0.205091	15.102
INTERPRO	IPR001245:Tyrosine protein kinase	4	5.19481	0.0139631	ZAK, LYN, FYN, ROR1	72	118	16659	7.84322	0.953365	0.640055	16.367
SP_PIR_KEYWORDS	ATP	5	6.49351	0.0142382	ATP2B4, LYN, FYN, PIM1, ROR1	77	236	19235	5.29248	0.936288	0.190872	16.3511
SP_PIR_KEYWORDS	tyrosine-specific protein kinase	3	3.8961	0.0154541	LYN, FYN, ROR1	77	48	19235	15.6128	0.94973	0.192326	17.6266
INTERPRO	IPR000719:Protein kinase, core	7	9.09091	0.0158037	MAP4K4, ZAK, LYN, FYN, PIM1, ROR1, AKT3	72	476	16659	3.40257	0.968968	0.580285	18.3297
SP_PIR_KEYWORDS	autophosphorylation	3	3.8961	0.0160709	LYN, FYN, PIM1	77	49	19235	15.2942	0.955429	0.187288	18.2669
SMART	SM00219:TyrKc	4	5.19481	0.0192535	ZAK, LYN, FYN, ROR1	45	118	9079	6.83917	0.656741	0.414117	17.405
UP_SEQ_FEATURE	binding site:ATP	7	9.09091	0.0207828	MAP4K4, ZAK, LYN, FYN, PIM1, ROR1, AKT3	77	542	19113	3.2058	0.998716	0.735923	24.6484
GOTERM_MF_FAT	GO:0004672~protein kinase activity	8	10.3896	0.0248414	CAV2, MAP4K4, ZAK, LYN, FYN, PIM1, ROR1, AKT3	63	606	12983	2.72052	0.995047	0.58713	27.2438
GOTERM_BP_FAT	GO:0016310~phosphorylation	9	11.6883	0.0341524	CAV2, MAP4K4, ZAK, LYN, FYN, PIM1, ROR1, SPTBN1, AKT3	65	800	13528	2.34138	1	0.581533	42.5516
GOTERM_BP_FAT	GO:0006793~phosphorus metabolic process	10	12.987	0.0386236	INPP1, CAV2, MAP4K4, ZAK, LYN, FYN, PIM1, ROR1, SPTBN1, AKT3	65	973	13528	2.13898	1	0.619031	46.6499
GOTERM_BP_FAT	GO:0006796~phosphate metabolic process	10	12.987	0.0386236	INPP1, CAV2, MAP4K4, ZAK, LYN, FYN, PIM1, ROR1, SPTBN1, AKT3	65	973	13528	2.13898	1	0.619031	46.6499
SP_PIR_KEYWORDS	phosphotransferase	4	5.19481	0.0453447	LYN, FYN, PIM1, ROR1	77	201	19235	4.97125	0.999865	0.39042	43.8839
UP_SEQ_FEATURE	active site:Proton acceptor	7	9.09091	0.0468024	MAP4K4, ZAK, LYN, FYN, PIM1, ROR1, AKT3	77	658	19113	2.64065	1	0.850333	47.5815
Annotation Cluster 15	Enrichment Score: 1.085242962909524
Category	Term	Count	%	PValue	Genes	List Total	Pop Hits	Pop Total	Fold Enrichment	Bonferroni	Benjamini	FDR
GOTERM_MF_FAT	GO:0008289~lipid binding	8	10.3896	0.00544448	PPARA, CAV1, STAC, LYN, ANXA1, MFGE8, APOL6, AKR1C1	63	450	12983	3.66363	0.683972	0.437836	6.66985
GOTERM_BP_FAT	GO:0016044~membrane organization	6	7.79221	0.0339543	CAV2, CAV1, PLSCR2, SH3KBP1, MFGE8, RIN3	65	381	13528	3.27753	1	0.587959	42.3633
GOTERM_BP_FAT	GO:0009719~response to endogenous stimulus	6	7.79221	0.0423832	CAV2, PPARA, CAV1, LYN, ADAM17, MFGE8	65	405	13528	3.0833	1	0.614327	49.8823
Annotation Cluster 16	Enrichment Score: 1.0403828483211184
Category	Term	Count	%	PValue	Genes	List Total	Pop Hits	Pop Total	Fold Enrichment	Bonferroni	Benjamini	FDR
GOTERM_CC_FAT	GO:0030175~filopodium	3	3.8961	0.00639641	FSCN1, ANTXR1, MSN	56	28	12782	24.4554	0.61808	0.128471	7.37667
Annotation Cluster 17	Enrichment Score: 0.964794572314579
Category	Term	Count	%	PValue	Genes	List Total	Pop Hits	Pop Total	Fold Enrichment	Bonferroni	Benjamini	FDR
GOTERM_BP_FAT	GO:0032271~regulation of protein polymerization	3	3.8961	0.0411027	CAV2, CAV1, SPTBN1	65	68	13528	9.1819	1	0.626033	48.8026
Annotation Cluster 19	Enrichment Score: 0.915636032660035
Category	Term	Count	%	PValue	Genes	List Total	Pop Hits	Pop Total	Fold Enrichment	Bonferroni	Benjamini	FDR
GOTERM_BP_FAT	GO:0032268~regulation of cellular protein metabolic process	8	10.3896	0.00687389	CAV1, ZAK, LYN, CSF1, ADAM17, CDC20, IGF2BP3, EIF5A2	65	474	13528	3.51263	0.99941	0.435589	10.4187
