# Supplementary material for: SRARP and HSPB7 are epigenetically regulated gene pairs that function as tumor suppressors and predict clinical outcome in malignancies
Source: Mol Oncol. 2018 Apr 16;12(5):724–55. doi: 10.1002/1878-0261.12195 (PMC5928383; doi:10.1002/1878-0261.12195)
Supplement: Supplementary file 9 — Table S6. List of SRARP‐co‐expressed genes in breast and prostate cancers based on the correlation values of >0.6 (P ≤ 0.0001) derived from the average linkage hierarchical clustering. [file MOL2-12-724-s009.xlsx]

## Sheet: Breast Cancer
Table S6a. List of SRARP co-expressed genes across 28 breast cancer datasets based on the correlation values of >0.6 (p≤ 0.0001) derived from the average linkage hierarchical clustering.
Gene Name	Gene Symbol	Reporter ID	Correlation
chromosome 1 open reading frame 64	SRARP	229381_at	1
transmembrane protein 178	TMEM178	229302_at	0.918357
hypothetical LOC284440	LOC284440	1555363_s_at	0.865357
chromosome 14 open reading frame 50	PPP1R36	237654_at	0.838413
collagen, type XXIV, alpha 1	COL24A1	238732_at	0.838413
kelch-like 26 (Drosophila)	KLHL26	219354_at	0.838413
zinc finger, matrin type 1	ZMAT1	226344_at	0.838413
adenosine deaminase, RNA-specific, B2 (RED2 homolog rat)	ADARB2	237437_s_at	0.83713
ankyrin repeat and sterile alpha motif domain containing 1B	ANKS1B	219989_s_at	0.83713
Ras association (RalGDS/AF-6) domain family member 1	RASSF1	240278_at	0.83713
SET binding factor 1	SBF1	222084_s_at	0.83713
nephronectin	NPNT	244747_at	0.804044
chemokine (C-C motif) ligand 17	CCL17	207900_at	0.793745
prostate tumor overexpressed 1	PTOV1	212029_s_at	0.793745
TEL2, telomere maintenance 2, homolog (S. cerevisiae)	TELO2	209528_s_at	0.793745
IQ motif containing GTPase activating protein 2	IQGAP2	IMAGE:321386	0.773017
coiled-coil domain containing 30	CCDC30	243036_at	0.767456
melanoma antigen family D, 2	MAGED2	208682_s_at	0.767456
NOP2/Sun domain family, member 7	NSUN7	238983_at	0.767456
phytanoyl-CoA dioxygenase domain containing 1	PHYHD1	226846_at	0.767456
receptor-interacting serine-threonine kinase 3	RIPK3	228139_at	0.767456
sema domain, immunoglobulin domain (Ig), short basic domain, secreted, (semaphorin) 3G	SEMA3G	219689_at	0.767456
tetratricopeptide repeat domain 36	TTC36	237350_at	0.767456
transcription elongation factor A (SII), 3	TCEA3	226388_at	0.767456
hypothetical protein LOC100288068	LOC100288068	243234_at	0.76493
lectin, mannose-binding, 1	LMAN1	203294_s_at	0.76493
proline-rich transmembrane protein 1	PRRT1	231739_at	0.76493
troponin I type 1 (skeletal, slow)	TNNI1	205177_at	0.76493
tetratricopeptide repeat domain 6	TTC6	1556666_a_at	0.752867
dynein, axonemal, light intermediate chain 1	DNALI1	15235	0.752127
filamin B, beta	FLNB	208613_s_at	0.747269
signal peptide, CUB domain, EGF-like 2	SCUBE2	219197_s_at	0.747269
sortilin-related receptor, L(DLR class) A repeats-containing	SORL1	212560_at	0.747269
zinc finger protein 92	ZNF92	235170_at	0.747269
anterior gradient homolog 3 (Xenopus laevis)	AGR3	20832	0.744711
estrogen receptor 1	ESR1	1878	0.744711
GATA binding protein 3	GATA3	29816	0.744711
TBC1 domain family, member 9 (with GRAM domain)	TBC1D9	19600	0.744711
thrombospondin, type I, domain containing 4	THSD4	35847	0.744711
carbonic anhydrase XII	CA12	10711	0.734514
attractin-like 1	ATRNL1	213744_at	0.726477
calpain 3, (p94)	CAPN3	210944_s_at	0.726477
dodecenoyl-CoA isomerase	DCI	209759_s_at	0.726477
fibroblast growth factor receptor substrate 2	FRS2	238486_at	0.726477
homolog of rat pragma of Rnd2	SGK223	235085_at	0.726477
hypothetical LOC100131434	LOC100131434	1556026_at	0.726477
hypothetical LOC401320	LOC401320	239313_at	0.726477
hypothetical protein LOC100289187	LOC100289187	230277_at	0.726477
immediate early response 3	IER3	201631_s_at	0.726477
leucine-rich repeats and guanylate kinase domain containing	LRGUK	244710_at	0.726477
low density lipoprotein receptor-related protein 2	LRP2	205710_at	0.726477
metallophosphoesterase domain containing 2	MPPED2	205413_at	0.726477
N-acetylglucosaminidase, alpha-	NAGLU	204360_s_at	0.726477
nudix (nucleoside diphosphate linked moiety X)-type motif 6	NUDT6	230329_s_at	0.726477
queuine tRNA-ribosyltransferase 1	QTRT1	221270_s_at	0.726477
receptor (G protein-coupled) activity modifying protein 3	RAMP3	205326_at	0.726477
septin 7 pseudogene 2	SEPT7P2	1569973_at	0.726477
solute carrier family 25, member 45	SLC25A45	236436_at	0.726477
sperm associated antigen 17	SPAG17	233516_s_at	0.726477
sulfotransferase family, cytosolic, 1C, member 2	SULT1C2	211470_s_at	0.726477
testis expressed 14	TEX14	221035_s_at	0.726477
tetratricopeptide repeat domain 18	TTC18	229170_s_at	0.726477
tissue factor pathway inhibitor 2	TFPI2	209277_at	0.726477
transmembrane protein 129	TMEM129	225588_s_at	0.726477
zinc finger and BTB domain containing 3	ZBTB3	220391_at	0.726477
zinc finger, MIZ-type containing 2	ZMIZ2	54970_at	0.726477
zinc finger, MYND-type containing 12	ZMYND12	223636_at	0.726477
KIAA1467	FAM234B	213234_at	0.717199
apolipoprotein A-II	APOA2	219466_s_at	0.709662
BRF1 homolog, subunit of RNA polymerase III transcription initiation factor IIIB (S. cerevisiae)	BRF1	215676_at	0.709662
CDC5 cell division cycle 5-like (S. pombe)	CDC5L	222178_s_at*	0.709662
chromosome 1 open reading frame 228	C1orf228	238367_s_at	0.709662
chromosome 18 open reading frame 2	LINC00470	223977_s_at	0.709662
chromosome 7 open reading frame 50	C7orf50	240147_at	0.709662
chymotrypsin-like elastase family, member 1	CELA1	206447_at	0.709662
cytochrome b-245, beta polypeptide	CYBB	217431_x_at	0.709662
dentin matrix acidic phosphoprotein 1	DMP1	217067_s_at	0.709662
Fc fragment of IgA, receptor for	FCAR	211307_s_at	0.709662
glioma tumor suppressor candidate region gene 1	GLTSCR1	219445_at	0.709662
glyoxalase domain containing 5	GLOD5	241564_at	0.709662
GRB2-related adaptor protein	GRAP	206620_at	0.709662
GRIP1 associated protein 1	GRIPAP1	1557562_at	0.709662
heat shock protein, alpha-crystallin-related, B9	HSPB9	230510_at	0.709662
hypothetical LOC100240728	LOC100240728	1557491_at	0.709662
hypothetical LOC152225	LOC152225	1562048_at	0.709662
hypothetical protein LOC150005	LOC150005	1561342_at	0.709662
immunoglobulin-like and fibronectin type III domain containing 1	IGFN1	1563098_at	0.709662
interleukin 13	IL13	207844_at	0.709662
interleukin 13 receptor, alpha 2	IL13RA2	206172_at	0.709662
leucine rich repeat and fibronectin type III domain containing 4	LRFN4	219491_at	0.709662
leucine rich repeat containing 45	LRRC45	226253_at	0.709662
leucine zipper, putative tumor suppressor 1	LZTS1	221719_s_at	0.709662
leucine zipper, putative tumor suppressor 2	LZTS2	232129_s_at	0.709662
neuralized homolog (Drosophila)	NEURL	204889_s_at	0.709662
neuronal PAS domain protein 2	NPAS2	205460_at	0.709662
neutrophil cytosolic factor 1	NCF1	204961_s_at	0.709662
paired-like homeodomain 3	PITX3	208277_at	0.709662
polycystic kidney disease 1 (autosomal dominant) pseudogene 1	PKD1P1	240376_s_at	0.709662
RCE1 homolog, prenyl protein peptidase (S. cerevisiae)	RCE1	205332_at	0.709662
resistin like beta	RETNLB	223970_at	0.709662
Rho guanine nucleotide exchange factor (GEF) 11	ARHGEF11	202914_s_at	0.709662
sidekick homolog 2 (chicken)	SDK2	232061_at	0.709662
sideroflexin 4	SFXN4	231505_s_at	0.709662
Smg-6 homolog, nonsense mediated mRNA decay factor (C. elegans)	SMG6	214940_s_at	0.709662
solute carrier family 35, member E4	SLC35E4	241078_at	0.709662
solute carrier family 7 (cationic amino acid transporter, y+ system), member 1	SLC7A1	215979_s_at	0.709662
stimulated by retinoic acid gene 6 homolog (mouse)	STRA6	1569334_at	0.709662
syntaxin binding protein 6 (amisyn)	STXBP6	226462_at	0.709662
T-box 6	TBX6	215122_at	0.709662
THAP domain containing, apoptosis associated protein 3	THAP3	217658_at	0.709662
thyroid stimulating hormone receptor	TSHR	237349_at	0.709662
TRAF-type zinc finger domain containing 1	TRAFD1	202837_at	0.709662
transmembrane protein with EGF-like and two follistatin-like domains 2	TMEFF2	224321_at	0.709662
tweety homolog 2 (Drosophila)	TTYH2	232042_at	0.709662
zinc finger protein 219	ZNF219	228511_s_at	0.709662
zinc finger protein 230	ZNF230	1570135_at	0.709662
zinc finger protein 696	ZNF696	220967_s_at	0.709662
early growth response 3	EGR3	206115_at	0.705733
fibrous sheath interacting protein 1	FSIP1	37600	0.705693
lysine (K)-specific demethylase 4B	KDM4B	19579	0.695827
chromosome 1 open reading frame 173	ERICH3	229973_at	0.693881
chromosome 19 open reading frame 66	C19orf66	53720_at	0.693881
family with sequence similarity 196, member A	FAM196A	244435_at	0.693881
family with sequence similarity 5, member B	FAM5B	214822_at	0.693881
GATA binding protein 4	GATA4	205517_at	0.693881
heat shock protein family B (small), member 11	HSPB11	214163_at	0.693881
hematopoietic SH2 domain containing	HSH2D	1552623_at	0.693881
hypothetical protein LOC285084	LOC285084	1557570_a_at	0.693881
immunoglobulin heavy constant gamma 1 (G1m marker)	IGHG1	228518_at	0.693881
nuclear receptor subfamily 2, group E, member 3	NR2E3	208388_at	0.693881
receptor (G protein-coupled) activity modifying protein 1	RAMP1	204916_at	0.693881
regulatory factor X, 6	RFX6	1552673_at	0.693881
scaffold attachment factor B2	SAFB2	32099_at	0.693881
serine peptidase inhibitor, Kazal type 4	SPINK4	207214_at	0.693881
tripartite motif-containing 74	TRIM74	1554182_at	0.693881
UDP-Gal:betaGlcNAc beta 1,4- galactosyltransferase, polypeptide 1	B4GALT1	238987_at	0.693881
ATP-binding cassette, sub-family C (CFTR/MRP), member 8	ABCC8	210246_s_at	0.693685
WNK lysine deficient protein kinase 4	WNK4	229158_at	0.693685
golgin, RAB6-interacting	GORAB	AF143889	0.689301
AF4/FMR2 family, member 3	AFF3	205735_s_at	0.689274
CXXC finger 5	CXXC5	224516_s_at	0.689274
DnaJ (Hsp40) homolog, subfamily C, member 12	DNAJC12	223721_s_at	0.689274
LON peptidase N-terminal domain and ring finger 2	LONRF2	225996_at	0.689274
myeloid/lymphoid or mixed-lineage leukemia (trithorax homolog, Drosophila)	MLL	1565034_s_at	0.689274
trefoil factor 1	TFF1	205009_at	0.689274
trefoil factor 3 (intestinal)	TFF3	204623_at	0.689274
adenosine deaminase, RNA-specific, B1 (RED1 homolog rat)	ADARB1	234539_at	0.685394
chromosome 19 open reading frame 77	SMIM24	231982_at	0.685394
coiled-coil domain containing 14	CCDC14	240884_at	0.685394
IQ motif and Sec7 domain 3	IQSEC3	213834_at	0.685394
solute carrier family 5 (sodium/glucose cotransporter), member 12	SLC5A12	1561951_at	0.685394
von Willebrand factor A domain containing 5B2	VWA5B2	232642_at	0.685394
Williams-Beuren syndrome chromosome region 17	WBSCR17	237366_at	0.685394
zinc finger protein 7	ZNF7	234914_at	0.685394
coiled-coil domain containing 74B	CCDC74B	34983	0.684253
fructose-1,6-bisphosphatase 1	FBP1	IMAGE:433253	0.682789
kelch-like 9 (Drosophila)	KLHL9	IMAGE:243546	0.680057
myosin IXA	MYO9A	IMAGE:296508	0.680057
acyl-CoA thioesterase 4	ACOT4	229534_at	0.676718
adenylate cyclase 9	ADCY9	204497_at	0.676718
chromosome 4 open reading frame 32	FAM241A	227856_at	0.676718
chromosome 5 open reading frame 30	C5orf30	221823_at	0.676718
cytoplasmic polyadenylation element binding protein 2	CPEB2	226939_at	0.676718
GDNF family receptor alpha 1	GFRA1	227550_at	0.676718
glycerol-3-phosphate dehydrogenase 1-like	GPD1L	212510_at	0.676718
growth regulation by estrogen in breast cancer 1	GREB1	205862_at	0.676718
hypothetical LOC440335	LOC440335	229599_at	0.676718
MKL/myocardin-like 2	MKL2	218259_at	0.676718
sushi-repeat-containing protein, X-linked 2	SRPX2	227703_s_at*	0.676718
v-erb-a erythroblastic leukemia viral oncogene homolog 4 (avian)	ERBB4	233498_at	0.676718
X-box binding protein 1	XBP1	200670_at	0.676718
zinc finger protein 552	ZNF552	219741_x_at	0.676718
zinc finger protein 703	ZNF703	222760_at	0.676718
BAI1-associated protein 3	BAIAP3	A_23_P163492	0.67397
insulin-like growth factor binding protein, acid labile subunit	IGFALS	36525	0.670835
N-acetyltransferase 1 (arylamine N-acetyltransferase)	NAT1	42498	0.670835
N-acetyltransferase 2 (arylamine N-acetyltransferase)	NAT2	41265	0.670835
androgen receptor	AR	A_23_P113111	0.667436
annexin A9	ANXA9	A_23_P103612*	0.667436
anterior gradient homolog 2 (Xenopus laevis)	AGR2	NM_006408_2_1592	0.667436
chromosome 6 open reading frame 97	CCDC170	A_23_P93514	0.667436
degenerative spermatocyte homolog 2, lipid desaturase (Drosophila)	DEGS2	A_23_P88450	0.667436
Enah/Vasp-like	EVL	A_32_P224041	0.667436
forkhead box A1	FOXA1	A_23_P37124	0.667436
melanophilin	MLPH	A_23_P165778	0.667436
proline rich 15	PRR15	A_32_P154911	0.667436
SAM pointed domain containing ets transcription factor	SPDEF	A_23_P111194	0.667436
SID1 transmembrane family, member 1	SIDT1	A_23_P132515	0.667436
solute carrier family 44, member 4	SLC44A4	A_23_P93350	0.667436
solute carrier family 7 (amino acid transporter, L-type), member 8	SLC7A8	A_23_P205480	0.667436
zinc finger protein 552	ZNF552	A_23_P38827	0.667436
microtubule-associated protein tau	MAPT	22627	0.665503
progesterone receptor	PGR	38571	0.665503
serine hydrolase-like 2	SERHL2	217284_x_at	0.664598
tripartite motif-containing 3	TRIM3	213885_at	0.664598
dachshund homolog 1 (Drosophila)	DACH1	205471_s_at	0.662191
bone morphogenetic protein 4	BMP4	211518_s_at	0.661036
Cbp/p300-interacting transactivator, with Glu/Asp-rich carboxy-terminal domain, 2	CITED2	209357_at	0.661036
synaptotagmin-like 4	SYTL4	BC014913	0.659202
acyl-CoA dehydrogenase, short/branched chain	ACADSB	IMAGE:243100	0.659057
cAMP responsive element binding protein 3-like 4	CREB3L4	226455_at	0.657024
chromosome 9 open reading frame 152	C9orf152	229964_at	0.657024
DALR anticodon binding domain containing 3	DALRD3	221934_s_at	0.657024
family with sequence similarity 174, member B	FAM174B	221880_s_at	0.657024
RAB17, member RAS oncogene family	RAB17	218931_at	0.657024
StAR-related lipid transfer (START) domain containing 10	STARD10	232322_x_at	0.657024
synaptotagmin-like 2	SYTL2	225496_s_at	0.657024
tetraspanin 13	TSPAN13	217979_at	0.657024
zinc finger and BTB domain containing 42	ZBTB42	229691_at	0.657024
hypothetical LOC145837	LOC145837	A_32_P46594	0.649456
tetraspanin 1	TSPAN1	A_23_P160168	0.649456
dehydrogenase/reductase (SDR family) member 2	DHRS2	A_23_P321501	0.644999
chromosome 14 open reading frame 25	TTC6	A_24_P393596	0.644611
chromosome 10 open reading frame 75	OLMALINC	232230_at	0.644029
hypothetical MGC50722	CCDC187	1554681_a_at	0.644029
hypothetical protein LOC100129973	CERNA1	215229_at	0.644029
hypothetical protein LOC645591	LOC645591	1554301_at	0.644029
lipoxygenase homology domains 1	LOXHD1	241117_at	0.644029
mutS homolog 3 (E. coli)	MSH3	229662_at	0.644029
shadow of prion protein homolog (zebrafish)	SPRN	238334_at	0.644029
vacuolar protein sorting 33 homolog A (S. cerevisiae)	VPS33A	244400_at	0.644029
nucleoporin 88kDa	NUP88	225092_at	0.641871
rabaptin, RAB GTPase binding effector protein 1	RABEP1	225064_at	0.641871
transcription elongation factor A (SII)-like 1	TCEAL1	204045_at	0.641871
potassium inwardly-rectifying channel, subfamily J, member 11	KCNJ11	AI309080	0.635688
4-aminobutyrate aminotransferase	ABAT	209460_at	0.629392
cysteine-rich protein 1 (intestinal)	CRIP1	205081_at	0.629392
inositol polyphosphate-4-phosphatase, type II, 105kDa	INPP4B	A_24_P915492	0.629148
family with sequence similarity 63, member A	FAM63A	30198	0.627315
GATA binding protein 2	GATA2	16732	0.627315
LPS-responsive vesicle trafficking, beach and anchor containing	LRBA	IMAGE:376516	0.625415
tetratricopeptide repeat domain 12	TTC12	219587_at	0.624903
adrenergic, alpha-2A-, receptor	ADRA2A	209869_at	0.621593
arrestin, beta 1	ARRB1	222912_at	0.621593
deiodinase, iodothyronine, type I	DIO1	206457_s_at	0.621593
EF-hand domain (C-terminal) containing 1	EFHC1	219833_s_at	0.621593
family with sequence similarity 125, member A	FAM125A	227864_s_at	0.621593
fatty acyl CoA reductase 1	FAR1	224866_at	0.621593
heat shock 70kDa protein 5 (glucose-regulated protein, 78kDa)	HSPA5	230031_at	0.621593
hypothetical protein LOC285835	LOC285835	230937_at	0.621593
hypothetical protein LOC729991	LOC729991	1553978_at	0.621593
IQ motif containing K	IQCK	213392_at	0.621593
KH and NYN domain containing	KHNYN	212355_at	0.621593
KIAA1324-like	KIAA1324L	235301_at	0.621593
membrane metallo-endopeptidase-like 1	MMEL1	1552930_at	0.621593
methylcrotonoyl-CoA carboxylase 2 (beta)	MCCC2	209624_s_at	0.621593
NADPH oxidase, EF-hand calcium binding domain 5	NOX5	229352_at	0.621593
neuro-oncological ventral antigen 1	NOVA1	207437_at	0.621593
post-GPI attachment to proteins 2	PGAP2	41858_at	0.621593
protein phosphatase, Mg2+/Mn2+ dependent, 1A	PPM1A	231370_at	0.621593
pyridine nucleotide-disulphide oxidoreductase domain 2	PYROXD2	228384_s_at	0.621593
Rh blood group, CcEe antigens	RHCE	215819_s_at	0.621593
solute carrier family 22, member 18	SLC22A18	204981_at	0.621593
SP140 nuclear body protein-like	SP140L	214791_at	0.621593
src kinase associated phosphoprotein 1	SKAP1	205790_at	0.621593
synaptotagmin XVII	SYT17	205613_at	0.621593
transient receptor potential cation channel, subfamily M, member 4	TRPM4	219360_s_at	0.621593
tRNA-yW synthesizing protein 3 homolog (S. cerevisiae)	TYW3	227141_at	0.621593
ubiquitin-like modifier activating enzyme 7	UBA7	1294_at	0.621593
ubiquitin-like modifier activating enzyme 7	UBA7	203281_s_at	0.621593
unconventional SNARE in the ER 1 homolog (S. cerevisiae)	USE1	221706_s_at	0.621593
zinc finger protein 311	ZNF311	236551_at	0.621593
G protein-coupled receptor 160	GPR160	A_23_P167005	0.618244
chromosome 6 open reading frame 103	ADGB	220614_s_at	0.616755
SLC2A4 regulator	SLC2A4RG	227362_at	0.616755
potassium channel, subfamily K, member 15	KCNK15	220540_at	0.615452
guanidinoacetate N-methyltransferase	GAMT	205354_at	0.614773
coiled-coil domain containing 24	CCDC24	6257	0.612055
non-metastatic cells 3, protein expressed in	NME3	20494	0.612055
proprotein convertase subtilisin/kexin type 4	PCSK4	16411	0.612055
Purkinje cell protein 2	PCP2	22805	0.612055
calcium channel, voltage-dependent, L type, alpha 1D subunit	CACNA1D	210108_at	0.608566
calpain 8	CAPN8	229030_at	0.608566
chromosome 14 open reading frame 45	BBOF1	220173_at	0.608566
cysteine sulfinic acid decarboxylase	CSAD	221139_s_at	0.608566
hypothetical protein LOC100286909	LOC100286909	228528_at	0.608566
intraflagellar transport 140 homolog (Chlamydomonas)	IFT140	204792_s_at	0.608566
leucine-rich repeats and immunoglobulin-like domains 1	LRIG1	211596_s_at	0.608566
microtubule associated serine/threonine kinase family member 4	MAST4	222348_at	0.608566
nitric oxide synthase trafficker	NOSTRIN	226992_at	0.608566
RAB40C, member RAS oncogene family	RAB40C	227698_s_at	0.608566
WD repeat domain 90	WDR90	227894_at	0.608566
amyloid beta (A4) precursor protein-binding, family A, member 1	APBA1	IMAGE:172751	0.600933
annexin A6	ANXA6	IMAGE:1475633	0.600933
glutathione S-transferase mu 2 (muscle)	GSTM2	IMAGE:713922	0.600933
glutathione S-transferase theta 2B (gene/pseudogene)	GSTT2B	IMAGE:823928*	0.600933
homeobox A9	HOXA9	IMAGE:897497	0.600933
laminin, beta 2 (laminin S)	LAMB2	IMAGE:502518	0.600933
plasminogen-like B1	PLGLB1	IMAGE:204208*	0.600933
ring finger protein 207	RNF207	IMAGE:233299	0.600933
yippee-like 3 (Drosophila)	YPEL3	IMAGE:356835	0.600933

## Sheet: Prostate Cancer
Table S6b. List of SRARP co-expressed genes across 5 prostate cancer datasets based on the correlation values of >0.6 (p≤ 0.0001) derived from the average linkage hierarchical clustering.
Gene Name	Gene Symbol	Reporter ID	Correlation
chromosome 1 open reading frame 64	SRARP	229381_at	1
ATG2 autophagy related 2 homolog B (S. cerevisiae)	ATG2B	24836	0.75749
DDB1 and CUL4 associated factor 12	DCAF12	13654	0.75749
ELL associated factor 1	EAF1	15068	0.75749
formin binding protein 1-like	FNBP1L	25826	0.75749
forkhead box J3	FOXJ3	12766	0.75749
mitogen-activated protein kinase 14	MAPK14	26118	0.75749
nuclear receptor subfamily 2, group C, member 2	NR2C2	12060	0.75749
mitochondrial intermediate peptidase	MIPEP	IMAGE:1390584	0.752298
matrin 3	MATR3	242260_at	0.743415
calnexin	CANX	22836	0.738526
3-hydroxy-3-methylglutaryl-CoA reductase	HMGCR	12700	0.738526
KIAA0232	KIAA0232	17788	0.738526
PDZ and LIM domain 5	PDLIM5	216803_at	0.712905
ATP/GTP binding protein 1	AGTPBP1	10487	0.693748
cleavage and polyadenylation specific factor 6, 68kDa	CPSF6	17874	0.693748
centrosome and spindle pole associated protein 1	CSPP1	36682	0.693748
E2F transcription factor 5, p130-binding	E2F5	1232	0.693748
eukaryotic translation initiation factor 1A domain containing	EIF1AD	25365	0.693748
inositol(myo)-1(or 4)-monophosphatase 1	IMPA1	26785	0.693748
3-phosphoinositide dependent protein kinase-1	PDPK1	27297	0.693748
protein phosphatase 4, regulatory subunit 2	PPP4R2	11415	0.693748
ring finger protein 146	RNF146	34232	0.693748
ring finger protein 149	RNF149	6141	0.693748
S100P binding protein	S100PBP	11111	0.693748
spindlin 1	SPIN1	4579	0.693748
exportin 1 (CRM1 homolog, yeast)	XPO1	2943	0.693748
zinc finger and BTB domain containing 11	ZBTB11	26619	0.693748
zinc finger, DHHC-type containing 17	ZDHHC17	10463	0.693748
flavin containing monooxygenase 5	FMO5	205776_at	0.691396
glycine-N-acyltransferase-like 1	GLYATL1	1562089_at	0.691396
interleukin 17 receptor B	IL17RB	219255_x_at	0.691396
synaptic vesicle glycoprotein 2C	SV2C	216086_at	0.691396
T-box 1	TBX1	236926_at	0.691396
thrombospondin, type I, domain containing 1	THSD1	219477_s_at	0.691396
zinc finger protein 577	ZNF577	223581_at	0.691396
inhibitor of Bruton agammaglobulinemia tyrosine kinase	IBTK	36803	0.650037
pleckstrin homology domain containing, family F (with FYVE domain) member 2	PLEKHF2	9784	0.650037
PRP39 pre-mRNA processing factor 39 homolog (S. cerevisiae)	PRPF39	9031	0.650037
solute carrier family 30 (zinc transporter), member 5	SLC30A5	22490	0.650037
zinc finger protein 304	ZNF304	27358	0.650037
lysophosphatidic acid receptor 3	LPAR3	220816_at	0.647622
solute carrier family 7 (amino acid transporter, L-type), member 8	SLC7A8	216604_s_at	0.647622
aftiphilin	AFTPH	21684	0.638904
ankyrin repeat and sterile alpha motif domain containing 1A	ANKS1A	12995	0.638904
ADP-ribosylation factor 4	ARF4	215	0.638904
Rho guanine nucleotide exchange factor (GEF) 5	ARHGEF5	4434	0.638904
ADP-ribosylation factor-like 2 binding protein	ARL2BP	12360	0.638904
ADP-ribosylation factor-like 5A	ARL5A	21545	0.638904
ATPase, Ca++ transporting, cardiac muscle, slow twitch 2	ATP2A2	21674	0.638904
ATPase, H+ transporting, lysosomal accessory protein 2	ATP6AP2	20336	0.638904
arginine vasopressin receptor 1A	AVPR1A	844	0.638904
blocked early in transport 1 homolog (S. cerevisiae)	BET1	6522	0.638904
baculoviral IAP repeat-containing 6	BIRC6	21476	0.638904
chromosome 12 open reading frame 76	C12orf76	25640	0.638904
chromosome 13 open reading frame 23	PROSER1	13077	0.638904
chromosome 13 open reading frame 37	MZT1	11515	0.638904
chromosome 14 open reading frame 119	C14orf119	3260	0.638904
chromosome 18 open reading frame 32	C18orf32	2245	0.638904
chromosome 20 open reading frame 11	GID8	6392	0.638904
calcium binding protein 39	CAB39	3244	0.638904
calumenin	CALU	4613	0.638904
CD164 molecule, sialomucin	CD164	23641	0.638904
cysteine dioxygenase, type I	CDO1	1795	0.638904
cysteine and histidine-rich domain (CHORD)-containing 1	CHORDC1	12059	0.638904
choline phosphotransferase 1	CHPT1	15375	0.638904
claudin 12	CLDN12	16996	0.638904
chloride intracellular channel 4	CLIC4	12378	0.638904
collagen, type IV, alpha 3 (Goodpasture antigen) binding protein	COL4A3BP	16550	0.638904
COP9 constitutive photomorphogenic homolog subunit 5 (Arabidopsis)	COPS5	782	0.638904
COX18 cytochrome c oxidase assembly homolog (S. cerevisiae)	COX18	35068	0.638904
cytochrome c-1	CYC1	28	0.638904
dCMP deaminase	DCTD	36469	0.638904
DIS3 mitotic control homolog (S. cerevisiae)	DIS3	13717	0.638904
DnaJ (Hsp40) homolog, subfamily B, member 9	DNAJB9	5281	0.638904
eukaryotic translation initiation factor 1A, X-linked	EIF1AX	12305	0.638904
eukaryotic translation initiation factor 2-alpha kinase 3	EIF2AK3	5965	0.638904
epithelial splicing regulatory protein 1	ESRP1	12370	0.638904
exonuclease 3'-5' domain containing 2	EXD2	4406	0.638904
family with sequence similarity 173, member B	FAM173B	11650	0.638904
family with sequence similarity 18, member B	FAM18B	4285	0.638904
family with sequence similarity 82, member A2	FAM82A2	23055	0.638904
family with sequence similarity 84, member B	FAM84B	14263	0.638904
family with sequence similarity 8, member A1	FAM8A1	11822	0.638904
F-box and leucine-rich repeat protein 14	FBXL14	10772	0.638904
F-box protein 9	FBXO9	8484	0.638904
F-box and WD repeat domain containing 11	FBXW11	13755	0.638904
GTPase activating protein (SH3 domain) binding protein 1	G3BP1	6646	0.638904
glucan (1,4-alpha-), branching enzyme 1	GBE1	24779	0.638904
G protein-coupled receptor 180	GPR180	26022	0.638904
H3 histone, family 3B (H3.3B)	H3F3B	27276	0.638904
HMG-box transcription factor 1	HBP1	2265	0.638904
HLA complex group 11	HCG11	14138	0.638904
heat shock 105kDa/110kDa protein 1	HSPH1	3522	0.638904
intraflagellar transport 20 homolog (Chlamydomonas)	IFT20	36692	0.638904
insulin induced gene 2	INSIG2	8077	0.638904
interferon regulatory factor 2 binding protein 2	IRF2BP2	7568	0.638904
integrin, beta 1 (fibronectin receptor, beta polypeptide, antigen CD29 includes MDF2, MSK12)	ITGB1	9173	0.638904
KIAA0649	PPP1R26	13608	0.638904
KIAA1191	KIAA1191	11988	0.638904
lin-7 homolog C (C. elegans)	LIN7C	23727	0.638904
hypothetical LOC388692	LOC388692	25051	0.638904
leucine rich repeat containing 1	LRRC1	16918	0.638904
mal, T-cell differentiation protein 2	MAL2	26797	0.638904
mitogen-activated protein kinase kinase kinase 7	MAP3K7	10559	0.638904
multiple coagulation factor deficiency 2	MCFD2	2379	0.638904
mediator complex subunit 28	MED28	18834	0.638904
malectin	MLEC	8816	0.638904
MOB1, Mps One Binder kinase activator-like 3 (yeast)	MOBKL3	22437	0.638904
mortality factor 4 like 1	MORF4L1	21088	0.638904
metadherin	MTDH	3648	0.638904
N(alpha)-acetyltransferase 50, NatE catalytic subunit	NAA50	25414	0.638904
NCK-associated protein 1	NCKAP1	25555	0.638904
NIMA (never in mitosis gene a)-related kinase 7	NEK7	12833	0.638904
nipsnap homolog 3A (C. elegans)	NIPSNAP3A	11305	0.638904
nuclear receptor subfamily 2, group F, member 2	NR2F2	9982	0.638904
nudix (nucleoside diphosphate linked moiety X)-type motif 4	NUDT4	12025	0.638904
nuclear fragile X mental retardation protein interacting protein 2	NUFIP2	9377	0.638904
nucleoporin like 1	NUPL1	18397	0.638904
ornithine decarboxylase 1	ODC1	4486	0.638904
opsin 3	OPN3	33806	0.638904
oxidative stress induced growth inhibitor family member 2	OSGIN2	5060	0.638904
PAX interacting (with transcription-activation domain) protein 1	PAXIP1	13655	0.638904
pyruvate dehydrogenase complex, component X	PDHX	15870	0.638904
pinin, desmosome associated protein	PNN	18185	0.638904
patatin-like phospholipase domain containing 8	PNPLA8	23905	0.638904
polymerase (RNA) II (DNA directed) polypeptide K, 7.0kDa	POLR2K	13083	0.638904
protein phosphatase, Mg2+/Mn2+ dependent, 1B	PPM1B	2298	0.638904
protein phosphatase 1, regulatory (inhibitor) subunit 15B	PPP1R15B	4219	0.638904
protein kinase, cAMP-dependent, regulatory, type II, beta	PRKAR2B	9990	0.638904
prostaglandin E synthase 3 (cytosolic)	PTGES3	21245	0.638904
RAB10, member RAS oncogene family	RAB10	14435	0.638904
RAB18, member RAS oncogene family	RAB18	25759	0.638904
RAB1A, member RAS oncogene family	RAB1A	17972	0.638904
RAB21, member RAS oncogene family	RAB21	25910	0.638904
RAN binding protein 2	RANBP2	3881	0.638904
ring finger and CCCH-type zinc finger domains 1	RC3H1	12643	0.638904
Ras homolog enriched in brain	RHEB	26429	0.638904
ras homolog gene family, member Q	RHOQ	4365	0.638904
ring finger protein 11	RNF11	27312	0.638904
ring finger protein (C3H2C3 type) 6	RNF6	16529	0.638904
ribosomal protein S6 kinase, 70kDa, polypeptide 1	RPS6KB1	12040	0.638904
ribonucleotide reductase M2 B (TP53 inducible)	RRM2B	35139	0.638904
Sec23 homolog A (S. cerevisiae)	SEC23A	12782	0.638904
SEC63 homolog (S. cerevisiae)	SEC63	16000	0.638904
selenophosphate synthetase 2	SEPHS2	19757	0.638904
SET domain containing (lysine methyltransferase) 7	SETD7	25938	0.638904
stem-loop binding protein	SLBP	1559	0.638904
solute carrier family 19 (thiamine transporter), member 2	SLC19A2	16334	0.638904
solute carrier family 2 (facilitated glucose transporter), member 3 pseudogene 1	SLC2A3P1	2595	0.638904
solute carrier family 35 (UDP-galactose transporter), member A2	SLC35A2	15869	0.638904
solute carrier family 39 (zinc transporter), member 14	SLC39A14	26599	0.638904
SNW domain containing 1	SNW1	17922	0.638904
suppressor of cytokine signaling 5	SOCS5	36176	0.638904
signal peptidase complex subunit 3 homolog (S. cerevisiae)	SPCS3	20268	0.638904
SFRS protein kinase 1	SRPK1	10754	0.638904
staufen, RNA binding protein, homolog 1 (Drosophila)	STAU1	20349	0.638904
serine/threonine kinase 3 (STE20 homolog, yeast)	STK3	26700	0.638904
striatin, calmodulin binding protein 3	STRN3	6123	0.638904
SMT3 suppressor of mif two 3 homolog 2 (S. cerevisiae)	SUMO2	13644	0.638904
surfeit 4	SURF4	5154	0.638904
synaptophysin-like 1	SYPL1	27351	0.638904
TAF7 RNA polymerase II, TATA box binding protein (TBP)-associated factor, 55kDa	TAF7	1614	0.638904
tetratricopeptide repeat, ankyrin repeat and coiled-coil containing 1	TANC1	13512	0.638904
transmembrane protein 165	TMEM165	32914	0.638904
transmembrane protein 167A	TMEM167A	27643	0.638904
TMEM9 domain family, member B	TMEM9B	11356	0.638904
tropomodulin 3 (ubiquitous)	TMOD3	24081	0.638904
tumor protein D52	TPD52	12229	0.638904
translocation associated membrane protein 1	TRAM1	1100	0.638904
ubiquitin-like 3	UBL3	5801	0.638904
upstream binding protein 1 (LBP-1a)	UBP1	12745	0.638904
UDP-glucose ceramide glucosyltransferase	UGCG	13784	0.638904
U2AF homology motif (UHM) kinase 1	UHMK1	11221	0.638904
URB2 ribosome biogenesis 2 homolog (S. cerevisiae)	URB2	33283	0.638904
WDR45-like	WDR45L	2085	0.638904
tyrosine 3-monooxygenase/tryptophan 5-monooxygenase activation protein, gamma polypeptide	YWHAG	24609	0.638904
zinc finger, BED-type containing 4	ZBED4	6318	0.638904
zinc finger CCCH-type, antiviral 1	ZC3HAV1	25169	0.638904
zinc finger, C3H1-type containing	ZFC3H1	7471	0.638904
zinc fingers and homeoboxes 1	ZHX1	8058	0.638904
LON peptidase N-terminal domain and ring finger 2	LONRF2	9331	0.624867
solute carrier organic anion transporter family, member 3A1	SLCO3A1	32073	0.624867
coiled-coil domain containing 117	CCDC117	8836	0.62162
CDC42 small effector 1	CDC42SE1	23829	0.62162
DnaJ (Hsp40) homolog, subfamily A, member 2	DNAJA2	13546	0.62162
F-box and WD repeat domain containing 2	FBXW2	26394	0.62162
multiple inositol-polyphosphate phosphatase 1	MINPP1	13358	0.62162
mitochondrial ribosomal protein L33	MRPL33	26127	0.62162
myosin regulatory light chain interacting protein	MYLIP	13763	0.62162
PAP associated domain containing 5	PAPD5	17203	0.62162
protein associated with topoisomerase II homolog 1 (yeast)	PATL1	11709	0.62162
prefoldin subunit 4	PFDN4	13078	0.62162
ring finger and CHY zinc finger domain containing 1	RCHY1	27097	0.62162
regulation of nuclear pre-mRNA domain containing 1B	RPRD1B	9402	0.62162
arginine/serine-rich coiled-coil 2	RSRC2	15868	0.62162
serine/threonine/tyrosine interacting protein	STYX	6003	0.62162
THAP domain containing 5	THAP5	11292	0.62162
transmembrane protein 126B	TMEM126B	13797	0.62162
TNF receptor-associated factor 3	TRAF3	11311	0.62162
ubiquitin-conjugating enzyme E2D 1 (UBC4/5 homolog, yeast)	UBE2D1	26697	0.62162
acyl-CoA synthetase medium-chain family member 1	ACSM1	215432_at*	0.619923
aldehyde dehydrogenase 3 family, member B2	ALDH3B2	204942_s_at	0.619923
baculoviral IAP repeat-containing 5	BIRC5	202095_s_at	0.619923
chromosome 10 open reading frame 81	PLEKHS1	1554190_s_at	0.619923
cation channel, sperm-associated, beta	CATSPERB	220293_at	0.619923
cyclin-dependent kinase 1	CDK1	203213_at	0.619923
cAMP responsive element binding protein 3-like 1	CREB3L1	213059_at	0.619923
distal-less homeobox 1	DLX1	1560100_at	0.619923
distal-less homeobox 2	DLX2	207147_at	0.619923
effector cell peptidase receptor 1 (non-protein coding)	EPR1	1555826_at	0.619923
fibrinogen-like 1	FGL1	205305_at	0.619923
hexokinase 2	HK2	202934_at	0.619923
hyaluronan-mediated motility receptor (RHAMM)	HMMR	207165_at	0.619923
potassium voltage-gated channel, KQT-like subfamily, member 2	KCNQ2	210508_s_at	0.619923
kallikrein-related peptidase 15	KLK15	221462_x_at	0.619923
leucine zipper protein 2	LUZP2	215323_at	0.619923
MLF1 interacting protein	MLF1IP	218883_s_at	0.619923
nucleolar and spindle associated protein 1	NUSAP1	218039_at	0.619923
O-linked N-acetylglucosamine (GlcNAc) transferase (UDP-N-acetylglucosamine:polypeptide-N-acetylglucosaminyl transferase)	OGT	212307_s_at	0.619923
phosphoribosyl pyrophosphate amidotransferase	PPAT	209433_s_at	0.619923
protein tyrosine phosphatase type IVA, member 3	PTP4A3	209695_at	0.619923
ribonucleotide reductase M2	RRM2	209773_s_at	0.619923
Src homology 3 domain-containing guanine nucleotide exchange factor	SGEF	227197_at	0.619923
transmembrane protein 132A	TMEM132A	218834_s_at	0.619923
topoisomerase (DNA) II alpha 170kDa	TOP2A	201292_at	0.619923
RAN, member RAS oncogene family	RAN	IMAGE:811956	0.612066
