# Supplementary material for: SRARP and HSPB7 are epigenetically regulated gene pairs that function as tumor suppressors and predict clinical outcome in malignancies
Source: Mol Oncol. 2018 Apr 16;12(5):724–55. doi: 10.1002/1878-0261.12195 (PMC5928383; doi:10.1002/1878-0261.12195)
Supplement: Supplementary file 10 — Table S7. Functional annotation clustering of SRARP‐co‐expressed genes across 28 breast cancer (a) and 5 prostate cancer (b) datasets. [file MOL2-12-724-s010.xlsx]

## Sheet: Combined-Functional Annotation 
Annotation Cluster 1	Enrichment Score: 4.739715784526837
Category	Term	Count	%	PValue	Genes	List Total	Pop Hits	Pop Total	Fold Enrichment	Bonferroni	Benjamini	FDR
INTERPRO	IPR017970:Homeobox, conserved site	33	2.2869	2.6546e-06	IRX4, IRX5, CDX2, IRX1, HOXD12, PAX3, OTP, ARX, NKX6-2, GBX2, HOXA10, POU3F4, HOXA9, POU3F2, TLX3, PITX3, NKX2-2, TLX1, LBX1, EMX1, GSX2, OTX1, BARHL1, SIX2, EN1, GSC2, LMX1A, NKX6-1, DLX2, HOXC12, HOXB1, DLX1, HOXD3	1291	190	18559	2.49683	0.00485672	0.00485672	0.00451784
UP_SEQ_FEATURE	DNA-binding region:Homeobox	33	2.2869	3.68481e-06	CDX2, ONECUT2, HOXD12, PAX3, OTP, ARX, NKX6-2, GBX2, HOXA10, POU3F4, HOXA9, POU3F2, TLX3, PITX3, NKX2-2, TLX1, LBX1, EMX1, GSX2, OTX1, BARHL1, ADNP, SIX2, EN1, GSC2, LMX1A, NKX6-1, DLX2, HOXC12, HOXB1, DLX1, HOXD3, LBX2	1409	191	20063	2.46017	0.0113907	0.0113907	0.00666131
SMART	SM00389:HOX	38	2.6334	9.04253e-06	IRX4, IRX5, HNF1A, CDX2, IRX1, ONECUT2, HOXD12, PAX3, OTP, ARX, NKX6-2, GBX2, POU3F4, HOXA10, HOXA9, POU3F2, TLX3, PITX3, NKX2-2, TLX1, LBX1, EMX1, GSX2, OTX1, BARHL1, ZHX1, ADNP, SIX2, EN1, LMX1A, GSC2, NKX6-1, DLX2, DLX1, HOXC12, HOXB1, HOXD3, LBX2	700	250	10057	2.18381	0.00306975	0.00306975	0.0123133
INTERPRO	IPR001356:Homeodomain	38	2.6334	1.78881e-05	IRX4, IRX5, HNF1A, CDX2, IRX1, ONECUT2, HOXD12, PAX3, OTP, ARX, NKX6-2, GBX2, POU3F4, HOXA10, HOXA9, POU3F2, TLX3, PITX3, NKX2-2, TLX1, LBX1, EMX1, GSX2, OTX1, BARHL1, ZHX1, ADNP, SIX2, EN1, LMX1A, GSC2, NKX6-1, DLX2, DLX1, HOXC12, HOXB1, HOXD3, LBX2	1291	256	18559	2.13389	0.0322747	0.0162697	0.0304398
UP_KEYWORDS	Homeobox	38	2.6334	2.48201e-05	IRX4, IRX5, HNF1A, CDX2, IRX1, ONECUT2, HOXD12, PAX3, OTP, ARX, NKX6-2, GBX2, POU3F4, HOXA10, HOXA9, POU3F2, TLX3, PITX3, NKX2-2, TLX1, LBX1, EMX1, GSX2, OTX1, BARHL1, ZHX1, ADNP, SIX2, EN1, LMX1A, GSC2, NKX6-1, DLX2, DLX1, HOXC12, HOXB1, HOXD3, LBX2	1418	262	20581	2.1051	0.0122109	0.00408699	0.0356855
INTERPRO	IPR020479:Homeodomain, metazoa	19	1.3167	5.39603e-05	CDX2, GSX2, EMX1, BARHL1, HOXD12, EN1, NKX6-1, DLX2, HOXB1, HOXC12, DLX1, NKX6-2, HOXD3, GBX2, HOXA10, HOXA9, TLX3, NKX2-2, TLX1	1291	92	18559	2.96889	0.0942264	0.0324504	0.0917966
INTERPRO	IPR009057:Homeodomain-like	42	2.9106	0.000313215	IRX4, IRX5, HNF1A, CDX2, IRX1, ONECUT2, HOXD12, PAX3, PAX1, OTP, ARX, VRTN, NKX6-2, PAX8, GBX2, POU3F4, HOXA10, HOXA9, POU3F2, TLX3, PITX3, TLX1, NKX2-2, LBX1, GSX2, EMX1, OTX1, BARHL1, ZHX1, ADNP, SIX2, EN1, CDC5L, LMX1A, GSC2, NKX6-1, DLX2, DLX1, HOXC12, HOXB1, HOXD3, LBX2	1291	336	18559	1.79696	0.437029	0.133793	0.531733
				6.07522e-05					2.30652
Annotation Cluster 4	Enrichment Score: 1.8383727955690927
Category	Term	Count	%	PValue	Genes	List Total	Pop Hits	Pop Total	Fold Enrichment	Bonferroni	Benjamini	FDR
UP_SEQ_FEATURE	DNA-binding region:Basic motif	22	1.5246	0.00507279	FOSL2, CEBPE, HES7, MYCN, ASCL1, NPAS2, OLIG3, TCFL5, HAND2, XBP1, NRL, NEUROD2, CREB3L1, CREB3L4, OLIG2, MAFA, NFE2L3, NEUROD6, MESP1, ASCL4, NHLH1, ASCL3	1409	163	20063	1.92185	1	0.895522	8.78408
GOTERM_MF_DIRECT	GO:0046983~protein dimerization activity	21	1.4553	0.00557787	AR, HNF1A, E2F5, GARS, HES7, TBX1, STK3, MYCN, FERD3L, ATP6V1C2, NPAS2, OLIG3, TCFL5, GATA3, ZBED4, NEUROD6, MESP1, FBXW11, NHLH1, ASCL4, ASCL3	1218	150	16881	1.94034	0.99877	0.738207	8.64429
				0.00532533					1.9311
Annotation Cluster 6	Enrichment Score: 1.8046511292417855
Category	Term	Count	%	PValue	Genes	List Total	Pop Hits	Pop Total	Fold Enrichment	Bonferroni	Benjamini	FDR
UP_SEQ_FEATURE	short sequence motif:Selectivity filter	13	0.900901	0.000500388	TRPM4, KCNJ4, KCNQ4, KCNJ9, KCND1, KCNF1, KCNA6, KCNG3, KCNQ2, KCNV2, KCNJ11, KCNJ14, KCNG1	1409	57	20063	3.24753	0.789042	0.322282	0.90076
UP_KEYWORDS	Potassium transport	19	1.3167	0.000955608	FXYD2, KCNK15, KCND1, TMEM38A, ATP1A3, KCNA6, KCNV2, KCNK12, KCNJ11, KCNJ14, KCNK3, KCNJ4, KCNQ4, KCNK9, KCNJ9, KCNF1, KCNQ2, KCNG3, KCNG1	1418	116	20581	2.37731	0.377027	0.0574408	1.36542
GOTERM_MF_DIRECT	GO:0005267~potassium channel activity	10	0.693001	0.00100454	KCNK15, KCNQ4, FXYD4, KCNK9, TMEM38A, KCNF1, KCNQ2, ABCC8, KCNG1, KCNK3	1218	37	16881	3.74584	0.700022	0.452297	1.61136
UP_KEYWORDS	Potassium	20	1.386	0.00132945	FXYD2, KCNK15, KCND1, TMEM38A, ATP1A3, KCNA6, KCNV2, KCNK12, KCNJ11, KCNJ14, KCNK3, KCNJ4, KCNQ4, KCNK9, KCNJ9, KCNF1, KCNQ2, KCNG3, IMPDH1, KCNG1	1418	129	20581	2.25025	0.482381	0.0705557	1.89485
UP_SEQ_FEATURE	region of interest:Segment H5 (pore-forming)	8	0.554401	0.0026418	KCNQ4, KCNN1, KCND1, KCNF1, KCNG3, KCNQ2, KCNV2, KCNG1	1409	28	20063	4.06834	0.999732	0.746072	4.6697
UP_KEYWORDS	Ion channel	40	2.772	0.00320936	KCNK15, FXYD4, PANX2, CLCNKA, CLCNKB, KCNA6, KCNK12, KCNJ11, KCNJ14, KCNQ4, KCNK9, MCOLN3, GRIN2D, TTYH2, LRRC55, KCNQ2, CHRFAM7A, KCNG3, KCNG1, GABRD, TRPM4, NOX5, KCND1, TMEM38A, CFTR, CACNG2, KCNV2, KCNK3, ITPR1, TRPM1, KCNJ4, CYBB, KCNN1, KCNJ9, CLIC4, RYR3, KCNF1, CHRNB2, CACNA1D, CALHM3	1418	359	20581	1.61717	0.796317	0.124184	4.5173
UP_KEYWORDS	Potassium channel	13	0.900901	0.00444256	KCNK15, KCNQ4, KCNK9, KCND1, TMEM38A, KCNF1, KCNA6, KCNG3, KCNQ2, KCNK12, KCNV2, KCNG1, KCNK3	1418	74	20581	2.54978	0.889636	0.155944	6.202
GOTERM_BP_DIRECT	GO:0071805~potassium ion transmembrane transport	18	1.2474	0.00558035	KCNK15, FXYD4, KCND1, SLC9A2, TMEM38A, KCNA6, KCNV2, KCNJ11, KCNK12, KCNK3, KCNQ4, KCNK9, KCNN1, KCNF1, KCNQ2, KCNG3, ABCC8, KCNG1	1202	121	16792	2.07819	1	0.718112	9.89509
UP_KEYWORDS	Voltage-gated channel	20	1.386	0.00731641	KCNK15, KCND1, CLCNKA, CLCNKB, KCNA6, CACNG2, KCNV2, KCNK12, KCNJ11, KCNJ14, KCNJ4, CYBB, KCNQ4, KCNJ9, CLIC4, KCNF1, KCNQ2, KCNG3, CACNA1D, KCNG1	1418	150	20581	1.93521	0.973614	0.174125	10.0213
GOTERM_CC_DIRECT	GO:0008076~voltage-gated potassium channel complex	14	0.970201	0.00895774	KCND1, KCNA6, KCNJ11, KCNV2, KCNJ14, KCNJ4, KCNQ4, KCNN1, KCNF1, KCNG3, KCNQ2, ABCC8, KCNG1, DLG2	1294	88	18224	2.24055	0.995313	0.657873	12.4337
				0.00359382					2.61102
Annotation Cluster 10	Enrichment Score: 1.4343601722593906
Category	Term	Count	%	PValue	Genes	List Total	Pop Hits	Pop Total	Fold Enrichment	Bonferroni	Benjamini	FDR
KEGG_PATHWAY	hsa04721:Synaptic vesicle cycle	14	0.970201	0.00035351	CPLX4, CPLX2, CPLX1, STXBP1, ATP6V1B1, RIMS1, SLC32A1, ATP6V1C2, ATP6V1A, SLC18A1, ATP6V1G3, ATP6V0A4, ATP6V0D2, ATP6V0A2	487	63	6910	3.15309	0.0913708	0.0913708	0.464069
KEGG_PATHWAY	hsa04966:Collecting duct acid secretion	9	0.623701	0.00037983	ATP6V1A, ATP6V1C2, CLCNKB, SLC4A1, ATP6V1G3, ATP6V1B1, ATP6V0A4, ATP6V0D2, ATP6V0A2	487	27	6910	4.72964	0.0978312	0.0501743	0.498541
GOTERM_CC_DIRECT	GO:0016471~vacuolar proton-transporting V-type ATPase complex	5	0.3465	0.00786982	ATP6V1G3, ATP6V1B1, ATP6V0A4, ATP6V0D2, ATP6V0A2	1294	12	18224	5.86811	0.990986	0.691873	11.0045
				0.00286772					4.58361
Annotation Cluster 17	Enrichment Score: 1.1627164955344313
Category	Term	Count	%	PValue	Genes	List Total	Pop Hits	Pop Total	Fold Enrichment	Bonferroni	Benjamini	FDR
INTERPRO	IPR013088:Zinc finger, NHR/GATA-type	11	0.762301	0.00620638	PGR, GATA2, AR, GATA3, GATA4, ESR1, NR2E3, NR2F2, NR2C2, NR5A1, NR1H3	1291	58	18559	2.72642	0.999989	0.850879	10.0537
INTERPRO	IPR001723:Steroid hormone receptor	9	0.623701	0.0147905	PGR, AR, ESR1, NR2E3, NR0B2, NR2F2, NR2C2, NR5A1, NR1H3	1291	47	18559	2.75279	1	0.951996	22.4
SMART	SM00430:HOLI	9	0.623701	0.016581	PGR, AR, ESR1, NR2E3, NR0B2, NR2F2, NR2C2, NR5A1, NR1H3	700	48	10057	2.69384	0.996603	0.679207	20.3629
INTERPRO	IPR000536:Nuclear hormone receptor, ligand-binding, core	9	0.623701	0.0166991	PGR, AR, ESR1, NR2E3, NR0B2, NR2F2, NR2C2, NR5A1, NR1H3	1291	48	18559	2.69544	1	0.939657	24.9192
GOTERM_MF_DIRECT	GO:0003707~steroid hormone receptor activity	10	0.693001	0.0179342	PGR, AR, ESR1, NR2E3, NR0B2, PAQR9, NR2F2, NR2C2, NR5A1, NR1H3	1218	56	16881	2.47493	1	0.835802	25.361
GOTERM_BP_DIRECT	GO:0043401~steroid hormone mediated signaling pathway	10	0.693001	0.0190692	PGR, BMP4, ESR1, NR2E3, NR0B2, PAQR9, NR2F2, NR2C2, NR5A1, NR1H3	1202	57	16792	2.45089	1	0.83174	30.127
UP_SEQ_FEATURE	DNA-binding region:Nuclear receptor	8	0.554401	0.0359855	PGR, AR, ESR1, NR2E3, NR2F2, NR2C2, NR5A1, NR1H3	1409	45	20063	2.53141	1	0.999192	48.4465
UP_SEQ_FEATURE	zinc finger region:NR C4-type	8	0.554401	0.0359855	PGR, AR, ESR1, NR2E3, NR2F2, NR2C2, NR5A1, NR1H3	1409	45	20063	2.53141	1	0.999192	48.4465
SMART	SM00399:ZnF_C4	8	0.554401	0.0380504	PGR, AR, ESR1, NR2E3, NR2F2, NR2C2, NR5A1, NR1H3	700	46	10057	2.49863	0.999998	0.698524	41.0382
INTERPRO	IPR001628:Zinc finger, nuclear hormone receptor-type	8	0.554401	0.0382279	PGR, AR, ESR1, NR2E3, NR2F2, NR2C2, NR5A1, NR1H3	1291	46	18559	2.50012	1	0.955312	48.4888
				0.023953					2.58559
Annotation Cluster 22	Enrichment Score: 1.0240046850887268
Category	Term	Count	%	PValue	Genes	List Total	Pop Hits	Pop Total	Fold Enrichment	Bonferroni	Benjamini	FDR
SMART	SM00442:FGF	7	0.4851	0.0031414	FGF5, FGF9, FGF17, FGF23, FGF22, FGF12, FGF3	700	22	10057	4.57136	0.656908	0.41426	4.19415
INTERPRO	IPR002209:Heparin-binding growth factor/Fibroblast growth factor	7	0.4851	0.00316078	FGF5, FGF9, FGF17, FGF23, FGF22, FGF12, FGF3	1291	22	18559	4.57408	0.996991	0.686894	5.24535
INTERPRO	IPR008996:Cytokine, IL-1-like	8	0.554401	0.00665586	FGF5, ADARB1, FGF9, FGF17, FGF23, FGF22, FGF12, FGF3	1291	33	18559	3.48501	0.999995	0.826168	10.7435
GOTERM_MF_DIRECT	GO:0005104~fibroblast growth factor receptor binding	6	0.4158	0.0181186	FGF5, FLRT1, FGF9, FGF22, FRS2, FGF3	1218	22	16881	3.77989	1	0.814558	25.5872
GOTERM_BP_DIRECT	GO:0008543~fibroblast growth factor receptor signaling pathway	12	0.831601	0.0313206	FGF5, FLRT1, POLR2K, FGF9, FGF17, ESRP1, FGF23, FGF22, FGF12, KIF16B, FRS2, FGF3	1202	82	16792	2.0444	1	0.884693	44.7061
GOTERM_MF_DIRECT	GO:0046934~phosphatidylinositol-4,5-bisphosphate 3-kinase activity	10	0.693001	0.0327696	FGF5, ERBB4, FGF9, FGF17, FGF23, FGF22, KIT, FRS2, FGF3, CD28	1218	62	16881	2.23542	1	0.891123	41.6399
				0.0158611					3.44836
Annotation Cluster 23	Enrichment Score: 0.9977090402240014
Category	Term	Count	%	PValue	Genes	List Total	Pop Hits	Pop Total	Fold Enrichment	Bonferroni	Benjamini	FDR
KEGG_PATHWAY	hsa04918:Thyroid hormone synthesis	13	0.900901	0.00318957	FXYD2, SLC5A5, ADCY9, PAX8, ATP1A3, CREB3L1, CREB3L4, HSPA5, PRKACB, LRP2, TSHR, CANX, ITPR1	487	70	6910	2.63508	0.579267	0.194618	4.11572
Annotation Cluster 24	Enrichment Score: 0.9945776630503004
Category	Term	Count	%	PValue	Genes	List Total	Pop Hits	Pop Total	Fold Enrichment	Bonferroni	Benjamini	FDR
BIOCARTA	h_dspPathway:Regulation of MAP Kinase Pathways Through Dual Specificity Phosphatases	6	0.4158	0.000170292	DUSP4, DUSP2, MAPK14, MAPK8, DUSP9, DUSP8	117	9	1625	9.25926	0.0315105	0.0315105	0.211074
INTERPRO	IPR008343:Mitogen-activated protein (MAP) kinase phosphatase	4	0.2772	0.0277838	DUSP4, DUSP2, DUSP9, DUSP8	1291	10	18559	5.75027	1	0.960434	38.0939
SMART	SM00404:PTPc_motif	10	0.693001	0.029128	DUSP4, PTPRD, DUSP2, PTP4A3, PALD1, PTPN4, PTPN23, PTPRS, PTH2, PTPRO	700	63	10057	2.2805	0.999957	0.672653	33.1388
INTERPRO	IPR003595:Protein-tyrosine phosphatase, catalytic	10	0.693001	0.0293374	DUSP4, PTPRD, DUSP2, PTP4A3, PALD1, PTPN4, PTPN23, PTPRS, PTH2, PTPRO	1291	63	18559	2.28185	1	0.943539	39.7562
				0.0216049					4.89297
Annotation Cluster 28	Enrichment Score: 0.9734364858773307
Category	Term	Count	%	PValue	Genes	List Total	Pop Hits	Pop Total	Fold Enrichment	Bonferroni	Benjamini	FDR
GOTERM_BP_DIRECT	GO:0045165~cell fate commitment	10	0.693001	0.00470798	WNT1, WNT10B, ERBB4, GDF7, GATA3, GATA4, ONECUT2, WNT9B, WNT6, SOX8	1202	46	16792	3.03697	1	0.722349	8.41183
KEGG_PATHWAY	hsa04390:Hippo signaling pathway	20	1.386	0.00923553	BMP4, PRKCZ, WNT10B, APC2, GDF7, WNT3A, BIRC5, FZD5, STK3, SCRIB, FZD7, CTNNA2, WNT1, YWHAG, CCND1, RASSF1, WNT9B, WNT6, FBXW11, DLG2	487	151	6910	1.87933	0.919093	0.243751	11.4909
KEGG_PATHWAY	hsa04310:Wnt signaling pathway	17	1.1781	0.0322332	WNT10B, APC2, WNT3A, PPP3R2, FZD5, FZD7, MAP3K7, WNT1, CCND1, FRAT1, WNT9B, MAPK9, MAPK8, PRKACB, WNT6, BAMBI, FBXW11	487	138	6910	1.74791	0.999861	0.494903	35.0163
SMART	SM00097:WNT1	5	0.3465	0.0388115	WNT1, WNT10B, WNT3A, WNT9B, WNT6	700	19	10057	3.78083	0.999999	0.674231	41.6702
INTERPRO	IPR005817:Wnt	5	0.3465	0.0388894	WNT1, WNT10B, WNT3A, WNT9B, WNT6	1291	19	18559	3.78307	1	0.951739	49.0885
INTERPRO	IPR018161:Wnt protein, conserved site	5	0.3465	0.0388894	WNT1, WNT10B, WNT3A, WNT9B, WNT6	1291	19	18559	3.78307	1	0.951739	49.0885
GOTERM_MF_DIRECT	GO:0005109~frizzled binding	7	0.4851	0.0419887	WNT1, WNT10B, WNT3A, WNT9B, BAMBI, WNT6, FZD7	1218	36	16881	2.69492	1	0.903273	50.0095
				0.0292508					2.95801
Annotation Cluster 77	Enrichment Score: 0.5109544498357063
Category	Term	Count	%	PValue	Genes	List Total	Pop Hits	Pop Total	Fold Enrichment	Bonferroni	Benjamini	FDR
KEGG_PATHWAY	hsa04080:Neuroactive ligand-receptor interaction	34	2.3562	0.0018574	DRD1, PRLHR, DRD4, LPAR3, FPR2, LPAR1, KISS1R, P2RY4, GRIN2D, GALR3, GALR2, S1PR5, ADRA2A, HTR5A, GHR, GABRD, RXFP4, PTGER1, CCKBR, NPBWR2, PTGFR, NTSR1, SSTR4, GRM4, GPR35, GRM2, SSTR3, PRLR, HTR6, AVPR1A, CHRNB2, GHSR, HTR2B, TSHR	487	277	6910	1.7416	0.395784	0.154596	2.41614

## Sheet: Brain-Functional Annotation
Annotation Cluster 1	Enrichment Score: 1.6140156405828936
Category	Term	Count	%	PValue	Genes	List Total	Pop Hits	Pop Total	Fold Enrichment	Bonferroni	Benjamini	FDR
UP_SEQ_FEATURE	DNA-binding region:HMG box	3	3.33333	0.015289	SOX1, BBX, TOX4	87	44	20063	15.7234	0.995009	0.829101	18.956
INTERPRO	IPR009071:High mobility group (HMG) box domain	3	3.33333	0.0287305	SOX1, BBX, TOX4	87	57	18559	11.2275	0.998775	0.998775	31.1839
SMART	SM00398:HMG	3	3.33333	0.0327514	SOX1, BBX, TOX4	54	54	10057	10.3467	0.881303	0.881303	28.7013
Annotation Cluster 2	Enrichment Score: 1.1248824842494272
Category	Term	Count	%	PValue	Genes	List Total	Pop Hits	Pop Total	Fold Enrichment	Bonferroni	Benjamini	FDR
GOTERM_BP_DIRECT	GO:0042752~regulation of circadian rhythm	3	3.33333	0.020725	PER1, MAPK9, MAPK8	77	49	16792	13.3517	0.999997	0.99837	26.6711
Annotation Cluster 3	Enrichment Score: 0.8492475310709493
Category	Term	Count	%	PValue	Genes	List Total	Pop Hits	Pop Total	Fold Enrichment	Bonferroni	Benjamini	FDR
GOTERM_MF_DIRECT	GO:0000978~RNA polymerase II core promoter proximal region sequence-specific DNA binding	6	6.66667	0.0242063	TBX15, FOSL2, SOX1, PER1, IRF4, NFIB	79	355	16881	3.61155	0.988715	0.988715	26.1151
Annotation Cluster 4	Enrichment Score: 0.8443159180420845
Category	Term	Count	%	PValue	Genes	List Total	Pop Hits	Pop Total	Fold Enrichment	Bonferroni	Benjamini	FDR
UP_KEYWORDS	Transcription regulation	17	18.8889	0.0341118	TXNIP, TBX15, FOSL2, SOX1, BBX, ADNP, CHCHD3, ZNF26, ZNF175, OTP, MYCN, ERCC6, HTATSF1, PER1, IRF4, NHLH1, NFIB	88	2332	20581	1.70492	0.997445	0.949451	34.5745
UP_KEYWORDS	Transcription	17	18.8889	0.0425001	TXNIP, TBX15, FOSL2, SOX1, BBX, ADNP, CHCHD3, ZNF26, ZNF175, OTP, MYCN, ERCC6, HTATSF1, PER1, IRF4, NHLH1, NFIB	88	2398	20581	1.658	0.99943	0.917087	41.1913
Annotation Cluster 5	Enrichment Score: 0.8380369393172021
Category	Term	Count	%	PValue	Genes	List Total	Pop Hits	Pop Total	Fold Enrichment	Bonferroni	Benjamini	FDR
UP_SEQ_FEATURE	nucleotide phosphate-binding region:ATP	11	12.2222	0.00995799	ERCC6, STK25, AK1, SARS, MYH11, MAPK9, MAPK8, PRKACB, SLC22A5, SMC1A, RAD50	87	994	20063	2.55201	0.968022	0.968022	12.7615
KEGG_PATHWAY	hsa04750:Inflammatory mediator regulation of TRP channels	4	4.44444	0.0101861	MAPK9, MAPK8, PRKACB, HTR2B	33	98	6910	8.54669	0.721905	0.721905	11.1657
KEGG_PATHWAY	hsa04723:Retrograde endocannabinoid signaling	4	4.44444	0.0110568	MAPK9, MAPK8, PRKACB, RIMS1	33	101	6910	8.29283	0.750873	0.500874	12.0651
GOTERM_BP_DIRECT	GO:0007254~JNK cascade	3	3.33333	0.020725	MAPK9, MAPK8, FGF12	77	49	16792	13.3517	0.999997	0.99837	26.6711

## Sheet: Breast Cancer Annotation
Table S7a. Functional Annotation Clustering of SRARP co-expressed genes across 28 breast cancer datasets. Functional annotation was carried out using DAVID Functional Annotation Tool at p< 0.05.
Annotation Cluster 1	Enrichment Score: 2.1947115629961678
Category	Term	Count	%	PValue	Genes	List Total	Pop Hits	Pop Total	Fold Enrichment	Bonferroni	Benjamini	FDR
UP_KEYWORDS	Metal-binding	67	25	0.00110294	ZMAT1, SLC2A4RG, MLPH, NR2E3, PGR, GATA2, TRIM3, GATA3, GATA4, LONRF2, AR, EGR3, BRF1, MMEL1, WBSCR17, ZNF92, CA12, FBP1, ESR1, ZNF7, MAST4, NME3, ZMIZ2, ABAT, ZMYND12, PHYHD1, ZNF552, THAP3, YPEL3, PPM1A, QTRT1, ZNF230, CXXC5, LMAN1, MYO9A, TRIM74, TMEM129, NPAS2, ZNF703, TCEA3, ZNF696, B4GALT1, CRIP1, ADARB1, NOX5, SP140L, ADARB2, SMG6, CAPN8, RNF207, CELA1, CAPN3, TNNI1, ZBTB42, CYBB, ZNF311, …	261	3640	20581	1.45144	0.264192	0.0972071	1.44697
UP_KEYWORDS	Zinc-finger	38	14.1791	0.00183797	ZMAT1, ZMYND12, SLC2A4RG, ZNF552, THAP3, MLPH, NR2E3, CXXC5, ZNF230, MYO9A, TRIM74, PGR, GATA2, TMEM129, ZNF703, TRIM3, TCEA3, ZNF696, GATA3, GATA4, LONRF2, AR, EGR3, BRF1, SP140L, ZNF92, ESR1, RNF207, ZNF7, ZBTB42, ZNF311, ZMIZ2, RASSF1, SYTL4, KDM4B, ZBTB3, TRAFD1, ZNF219	261	1781	20581	1.68246	0.40036	0.12002	2.40049
UP_KEYWORDS	Zinc	45	16.791	0.00483871	ZMAT1, ZMYND12, SLC2A4RG, ZNF552, THAP3, MLPH, YPEL3, QTRT1, NR2E3, CXXC5, ZNF230, MYO9A, TRIM74, PGR, GATA2, TMEM129, ZNF703, TRIM3, TCEA3, ZNF696, GATA3, GATA4, LONRF2, AR, EGR3, CRIP1, BRF1, ADARB1, SP140L, ADARB2, MMEL1, CA12, ZNF92, ESR1, RNF207, ZNF7, ZBTB42, ZNF311, ZMIZ2, RASSF1, SYTL4, KDM4B, ZBTB3, TRAFD1, ZNF219	261	2348	20581	1.51126	0.740351	0.201274	6.20545
Annotation Cluster 2	Enrichment Score: 1.9091660782735953
Category	Term	Count	%	PValue	Genes	List Total	Pop Hits	Pop Total	Fold Enrichment	Bonferroni	Benjamini	FDR
INTERPRO	IPR013088:Zinc finger, NHR/GATA-type	7	2.61194	9.90596e-05	PGR, GATA2, AR, GATA3, GATA4, ESR1, NR2E3	240	58	18559	9.33283	0.0511497	0.0511497	0.143722
GOTERM_MF_DIRECT	GO:0001085~RNA polymerase II transcription factor binding	6	2.23881	0.00039926	TBX6, GATA2, AR, XBP1, GATA3, GATA4	227	47	16881	9.49349	0.159462	0.159462	0.562211
GOTERM_MF_DIRECT	GO:0001158~enhancer sequence-specific DNA binding	4	1.49254	0.00228125	GATA2, XBP1, GATA3, GATA4	227	20	16881	14.8731	0.629713	0.391487	3.17297
UP_SEQ_FEATURE	zinc finger region:GATA-type 2	3	1.1194	0.00236992	GATA2, GATA3, GATA4	258	6	20063	38.8818	0.906774	0.546568	3.67945
UP_SEQ_FEATURE	zinc finger region:GATA-type 1	3	1.1194	0.00236992	GATA2, GATA3, GATA4	258	6	20063	38.8818	0.906774	0.546568	3.67945
Annotation Cluster 5	Enrichment Score: 1.426814008018734
Category	Term	Count	%	PValue	Genes	List Total	Pop Hits	Pop Total	Fold Enrichment	Bonferroni	Benjamini	FDR
UP_KEYWORDS	Zinc-finger	38	14.1791	0.00183797	ZMAT1, ZMYND12, SLC2A4RG, ZNF552, THAP3, MLPH, NR2E3, CXXC5, ZNF230, MYO9A, TRIM74, PGR, GATA2, TMEM129, ZNF703, TRIM3, TCEA3, ZNF696, GATA3, GATA4, LONRF2, AR, EGR3, BRF1, SP140L, ZNF92, ESR1, RNF207, ZNF7, ZBTB42, ZNF311, ZMIZ2, RASSF1, SYTL4, KDM4B, ZBTB3, TRAFD1, ZNF219	261	1781	20581	1.68246	0.40036	0.12002	2.40049
UP_KEYWORDS	Activator	19	7.08955	0.00194772	PTOV1, AR, BRF1, ERBB4, FOXA1, ESR1, AFF3, CDC5L, DACH1, CITED2, GATA2, NPAS2, XBP1, GATA3, GATA4, SPDEF, CREB3L4, MKL2, PITX3	261	661	20581	2.26662	0.418412	0.10273	2.54213
GOTERM_MF_DIRECT	GO:0003700~transcription factor activity, sequence-specific DNA binding	23	8.58209	0.00993785	TBX6, EGR3, AR, SLC2A4RG, LZTS1, ZNF552, ZNF92, FOXA1, ESR1, ZNF7, NR2E3, TCEAL1, CITED2, PGR, GATA2, NPAS2, ZNF311, ZNF696, XBP1, GATA3, GATA4, CREB3L4, ZNF219	227	961	16881	1.77982	0.987023	0.515238	13.1516
Annotation Cluster 6	Enrichment Score: 1.4259755374337857
Category	Term	Count	%	PValue	Genes	List Total	Pop Hits	Pop Total	Fold Enrichment	Bonferroni	Benjamini	FDR
UP_SEQ_FEATURE	domain:RabBD	3	1.1194	0.00991198	MLPH, SYTL4, SYTL2	258	12	20063	19.4409	0.999953	0.91712	14.5627
Annotation Cluster 7	Enrichment Score: 1.1256938795609404
Category	Term	Count	%	PValue	Genes	List Total	Pop Hits	Pop Total	Fold Enrichment	Bonferroni	Benjamini	FDR
GOTERM_MF_DIRECT	GO:0005544~calcium-dependent phospholipid binding	5	1.86567	0.00754544	ANXA6, ANXA9, SYTL4, SYTL2, SYT17	227	58	16881	6.41083	0.962921	0.666542	10.1413
Annotation Cluster 8	Enrichment Score: 1.0365606480144671
Category	Term	Count	%	PValue	Genes	List Total	Pop Hits	Pop Total	Fold Enrichment	Bonferroni	Benjamini	FDR
INTERPRO	IPR013088:Zinc finger, NHR/GATA-type	7	2.61194	9.90596e-05	PGR, GATA2, AR, GATA3, GATA4, ESR1, NR2E3	240	58	18559	9.33283	0.0511497	0.0511497	0.143722
INTACT	3169:forkhead box A1(FOXA1)	5	1.86567	0.00160365	AR, MSH3, GATA3, UBA7, ESR1	194	37	14039	9.77919	0.981259	0.734376	2.7888
BIOGRID_INTERACTION	2288:FKBP4~FK506 binding protein 4	5	1.86567	0.00706522	PGR, AR, MAPT, RIPK3, ESR1	217	57	16152	6.52923	1	1	12.6833
INTACT	9611:nuclear receptor corepressor 1(NCOR1)	5	1.86567	0.00823989	AR, ESR1, NR2E3, DACH1, CDC5L	194	58	14039	6.23845	1	0.967195	13.5683
Annotation Cluster 9	Enrichment Score: 0.9782424765021753
Category	Term	Count	%	PValue	Genes	List Total	Pop Hits	Pop Total	Fold Enrichment	Bonferroni	Benjamini	FDR
INTACT	3178:heterogeneous nuclear ribonucleoprotein A1(HNRNPA1)	8	2.98507	0.000847761	DHRS2, ADARB1, ARRB1, RIPK3, USE1, ESR1, HSPA5, SAFB2	194	111	14039	5.21557	0.877744	0.650349	1.48355
INTACT	6709:spectrin alpha, non-erythrocytic 1(SPTAN1)	6	2.23881	0.00598996	PTOV1, ARRB1, RIPK3, ESR1, EVL, CDC5L	194	84	14039	5.169	1	0.975813	10.0468
INTACT	3312:heat shock protein family A (Hsp70) member 8(HSPA8)	7	2.61194	0.00912786	ARRB1, RIPK3, FBP1, ESR1, HSPA5, CDC5L, LRFN4	194	130	14039	3.89663	1	0.961074	14.922
Annotation Cluster 10	Enrichment Score: 0.9252892243627593
Category	Term	Count	%	PValue	Genes	List Total	Pop Hits	Pop Total	Fold Enrichment	Bonferroni	Benjamini	FDR
INTERPRO	IPR013088:Zinc finger, NHR/GATA-type	7	2.61194	9.90596e-05	PGR, GATA2, AR, GATA3, GATA4, ESR1, NR2E3	240	58	18559	9.33283	0.0511497	0.0511497	0.143722
INTACT	9611:nuclear receptor corepressor 1(NCOR1)	5	1.86567	0.00823989	AR, ESR1, NR2E3, DACH1, CDC5L	194	58	14039	6.23845	1	0.967195	13.5683
Annotation Cluster 15	Enrichment Score: 0.8085620296261665
Category	Term	Count	%	PValue	Genes	List Total	Pop Hits	Pop Total	Fold Enrichment	Bonferroni	Benjamini	FDR
INTACT	9611:nuclear receptor corepressor 1(NCOR1)	5	1.86567	0.00823989	AR, ESR1, NR2E3, DACH1, CDC5L	194	58	14039	6.23845	1	0.967195	13.5683
Annotation Cluster 22	Enrichment Score: 0.7082403722832786
Category	Term	Count	%	PValue	Genes	List Total	Pop Hits	Pop Total	Fold Enrichment	Bonferroni	Benjamini	FDR
INTACT	2194:fatty acid synthase(FASN)	6	2.23881	0.000655767	IGHG1, ARRB1, ESR1, HSPA5, CDC5L, LRFN4	194	51	14039	8.51364	0.803191	0.803191	1.1494
INTACT	6709:spectrin alpha, non-erythrocytic 1(SPTAN1)	6	2.23881	0.00598996	PTOV1, ARRB1, RIPK3, ESR1, EVL, CDC5L	194	84	14039	5.169	1	0.975813	10.0468
INTACT	3312:heat shock protein family A (Hsp70) member 8(HSPA8)	7	2.61194	0.00912786	ARRB1, RIPK3, FBP1, ESR1, HSPA5, CDC5L, LRFN4	194	130	14039	3.89663	1	0.961074	14.922

## Sheet: Prostate Cancer Annotation
Table S7b. Functional Annotation Clustering of SRARP co-expressed genes across 5 prostate cancer datasets. Functional annotation was carried out using DAVID Functional Annotation Tool at p< 0.05.
Annotation Cluster 2	Enrichment Score: 1.9533382188402437
Category	Term	Count	%	PValue	Genes	List Total	Pop Hits	Pop Total	Fold Enrichment	Bonferroni	Benjamini	FDR
UP_KEYWORDS	Prenylation	10	4.58716	6.82169e-05	RAB18, PTP4A3, RHOQ, ALDH3B2, RHEB, RAB10, UBL3, RAB21, RAB1A, DNAJA2	215	168	20581	5.69795	0.0170443	0.00343234	0.088695
INTERPRO	IPR005225:Small GTP-binding protein domain	9	4.12844	0.000524549	ARL5A, RAB18, RAN, ARF4, RHOQ, RHEB, RAB10, RAB21, RAB1A	205	167	18559	4.87895	0.216496	0.216496	0.745068
UP_KEYWORDS	Lipoprotein	20	9.17431	0.00150577	LPAR3, CDC42SE1, RHOQ, ALDH3B2, PPM1B, UBL3, CANX, RAB1A, ARL5A, ZDHHC17, RAB18, PTP4A3, ARF4, AVPR1A, RHEB, RNF11, RAB10, OPN3, RAB21, DNAJA2	215	852	20581	2.24708	0.315962	0.0372621	1.94099
INTERPRO	IPR001806:Small GTPase superfamily	7	3.21101	0.00439294	RAB18, RAN, RHOQ, RHEB, RAB10, RAB21, RAB1A	205	139	18559	4.55915	0.870906	0.640704	6.0824
UP_SEQ_FEATURE	short sequence motif:Effector region	6	2.75229	0.00464977	RAB18, RHOQ, RHEB, RAB10, RAB21, RAB1A	216	101	20063	5.51788	0.957173	0.793052	6.75658
GOTERM_BP_DIRECT	GO:0007264~small GTPase mediated signal transduction	9	4.12844	0.0079158	ARL5A, RAB18, RAN, ARF4, RHOQ, RHEB, RAB10, RAB21, RAB1A	195	246	16792	3.15047	0.999924	0.957702	12.05
Annotation Cluster 3	Enrichment Score: 1.676095059016697
Category	Term	Count	%	PValue	Genes	List Total	Pop Hits	Pop Total	Fold Enrichment	Bonferroni	Benjamini	FDR
GOTERM_MF_DIRECT	GO:0004842~ubiquitin-protein transferase activity	13	5.9633	0.000435738	BIRC6, BIRC5, MYLIP, RNF6, FBXW2, RNF11, FBXL14, RCHY1, UBE2D1, FBXO9, FBXW11, RNF146, TRAF3	195	329	16881	3.42067	0.149298	0.0776652	0.599437
UP_KEYWORDS	Ubl conjugation pathway	17	7.79817	0.00207386	BIRC6, MYLIP, SOCS5, SUMO2, DCAF12, RNF6, FBXW2, RNF11, RCHY1, RNF149, FBXL14, RANBP2, UBE2D1, FBXO9, FBXW11, RNF146, TRAF3	215	680	20581	2.39314	0.407353	0.0394438	2.66419
GOTERM_BP_DIRECT	GO:0016567~protein ubiquitination	12	5.50459	0.00313213	DCAF12, FBXW2, BIRC6, BIRC5, SOCS5, RCHY1, RNF149, MYLIP, FBXO9, FBXW11, RC3H1, TRAF3	195	359	16792	2.87842	0.976379	0.976379	4.94209
GOTERM_BP_DIRECT	GO:0042787~protein ubiquitination involved in ubiquitin-dependent protein catabolic process	7	3.21101	0.00873945	CDK1, RNF11, RCHY1, FBXL14, MYLIP, UBE2D1, RNF146	195	153	16792	3.9398	0.999972	0.927211	13.2223
INTERPRO	IPR001841:Zinc finger, RING-type	9	4.12844	0.0165498	RNF6, RNF11, RCHY1, RNF149, MYLIP, LONRF2, RC3H1, RNF146, TRAF3	205	295	18559	2.76198	0.999574	0.924731	21.1691
SMART	SM00184:RING	7	3.21101	0.0303819	RNF6, RNF11, RCHY1, RNF149, LONRF2, RC3H1, RNF146	98	244	10057	2.94409	0.943263	0.761805	28.6636
GOTERM_MF_DIRECT	GO:0016874~ligase activity	8	3.66972	0.0365137	RNF6, BIRC6, RCHY1, RNF149, MYLIP, RANBP2, RNF146, TRAF3	195	270	16881	2.56501	0.999999	0.683366	40.1388
UP_SEQ_FEATURE	zinc finger region:RING-type	7	3.21101	0.0377861	RNF6, RNF11, RCHY1, MYLIP, LONRF2, RNF146, TRAF3	216	230	20063	2.82691	1	0.961412	43.9076
Annotation Cluster 4	Enrichment Score: 1.520293140917804
Category	Term	Count	%	PValue	Genes	List Total	Pop Hits	Pop Total	Fold Enrichment	Bonferroni	Benjamini	FDR
KEGG_PATHWAY	hsa04152:MAPK signaling pathway	8	3.66972	0.000571859	MAP3K7, PDPK1, HMGCR, CREB3L1, RHEB, RPS6KB1, CAB39, RAB10	83	122	6910	5.45921	0.0916266	0.0469138	0.694044
KEGG_PATHWAY	hsa04910:Insulin signaling pathway	6	2.75229	0.0236433	PRKAR2B, PDPK1, HK2, RHOQ, RHEB, RPS6KB1	83	138	6910	3.6197	0.982043	0.633936	25.2728
KEGG_PATHWAY	hsa04150:mTOR signaling pathway	4	1.83486	0.0311467	PDPK1, RHEB, RPS6KB1, CAB39	83	58	6910	5.74159	0.995087	0.654642	31.9724
Annotation Cluster 5	Enrichment Score: 1.4521702015461802
Category	Term	Count	%	PValue	Genes	List Total	Pop Hits	Pop Total	Fold Enrichment	Bonferroni	Benjamini	FDR
UP_KEYWORDS	Metal-binding	53	24.3119	0.00871889	IMPA1, COPS5, ZC3HAV1, AGTPBP1, PDLIM5, CYC1, MIPEP, MYLIP, CANX, MAP3K7, ZNF304, RNF149, RANBP2, NR2F2, LONRF2, TOP2A, RC3H1, RNF146, ZNF577, NUDT4, ZHX1, IRF2BP2, PAPD5, CDO1, CHPT1, STK3, RRM2, CHORDC1, MATR3, NEK7, POLR2K, ZBTB11, THAP5, PPM1B, RRM2B, ITGB1, PPAT, NR2C2, CALU, ZFC3H1, RNF11, RCHY1, DNAJA2, TRAF3, DCTD, BIRC5, ACSM1, RNF6, PLEKHF2, ATP2A2, ZBED4, MCFD2, RHEB	215	3640	20581	1.39381	0.889947	0.128836	10.7658
INTERPRO	IPR001841:Zinc finger, RING-type	9	4.12844	0.0165498	RNF6, RNF11, RCHY1, RNF149, MYLIP, LONRF2, RC3H1, RNF146, TRAF3	205	295	18559	2.76198	0.999574	0.924731	21.1691
GOTERM_MF_DIRECT	GO:0008270~zinc ion binding	22	10.0917	0.0278447	SEC23A, DCTD, POLR2K, AGTPBP1, PDLIM5, BIRC5, MYLIP, NR2C2, ZDHHC17, RNF6, SLC30A5, RNF11, RCHY1, RNF149, RANBP2, CHORDC1, NR2F2, LONRF2, MATR3, RC3H1, RNF146, TRAF3	195	1169	16881	1.62919	0.999972	0.687798	32.2654
Annotation Cluster 7	Enrichment Score: 1.3327105186066126
Category	Term	Count	%	PValue	Genes	List Total	Pop Hits	Pop Total	Fold Enrichment	Bonferroni	Benjamini	FDR
UP_KEYWORDS	Chaperone	8	3.66972	0.00516695	PTGES3, DNAJB9, PFDN4, TMEM126B, CHORDC1, CANX, SEC63, DNAJA2	215	201	20581	3.80997	0.728949	0.0833503	6.5162
Annotation Cluster 8	Enrichment Score: 1.1677269755617685
Category	Term	Count	%	PValue	Genes	List Total	Pop Hits	Pop Total	Fold Enrichment	Bonferroni	Benjamini	FDR
SMART	SM00220:S_TKc	10	4.58716	0.00767019	MAP3K7, CDK1, PDPK1, MAPK14, RPS6KB1, EIF2AK3, UHMK1, SRPK1, STK3, NEK7	98	359	10057	2.85856	0.511335	0.511335	8.08381
GOTERM_BP_DIRECT	GO:0018105~peptidyl-serine phosphorylation	6	2.75229	0.0150411	CDK1, PDPK1, MAPK14, CAB39, EIF2AK3, UHMK1	195	125	16792	4.13342	1	0.951	21.7186
UP_SEQ_FEATURE	binding site:ATP	13	5.9633	0.0175224	CDK1, HK2, RPS6KB1, UHMK1, STK3, SRPK1, MAP3K7, ACSM1, PDPK1, MAPK14, EIF2AK3, TOP2A, NEK7	216	558	20063	2.16397	0.999994	0.949589	23.306
UP_KEYWORDS	Nucleotide-binding	29	13.3028	0.019047	SEPHS2, HK2, RHOQ, RPS6KB1, UHMK1, RAB1A, MAP3K7, PRKAR2B, HSPH1, ARL5A, PDPK1, UBE2D1, TOP2A, RAB21, KIAA0232, CDK1, RAN, G3BP1, STK3, SRPK1, ACSM1, ATP2A2, RAB18, MAPK14, ARF4, RHEB, RAB10, EIF2AK3, NEK7	215	1788	20581	1.5526	0.992141	0.206077	22.1307
UP_KEYWORDS	Serine/threonine-protein kinase	10	4.58716	0.0220929	MAP3K7, CDK1, PDPK1, MAPK14, RPS6KB1, EIF2AK3, UHMK1, SRPK1, STK3, NEK7	215	393	20581	2.43577	0.996411	0.209095	25.2178
GOTERM_MF_DIRECT	GO:0004672~protein kinase activity	10	4.58716	0.0232381	MAP3K7, CDK1, PDPK1, COL4A3BP, MAPK14, RPS6KB1, EIF2AK3, SRPK1, STK3, NEK7	195	359	16881	2.4114	0.999837	0.712391	27.7009
GOTERM_MF_DIRECT	GO:0004674~protein serine/threonine kinase activity	10	4.58716	0.0301359	MAP3K7, CDK1, PDPK1, MAPK14, CAB39, EIF2AK3, UHMK1, SRPK1, STK3, NEK7	195	376	16881	2.30237	0.999988	0.678654	34.4348
